# Supplementary material for: MiR-202-3p determines embryo viability during mid-blastula transition
Source: Front Cell Dev Biol. 2022 Aug 8;10:897826. doi: 10.3389/fcell.2022.897826 (PMC9393261; doi:10.3389/fcell.2022.897826)
Supplement: Supplementary file 2 [file table3.xlsx]

## Sheet: protein_ITRAQ
Supplementary Table S3. Protein_seq and ribsome related proteins
Accession	Description	D_4h_average	A_4h_average	FC(D_4h_average/A_4h_average)	p_value
A2BGH6	Uncharacterized protein OS=Danio rerio GN=parp8 PE=4 SV=1	133.867	32.7667	4.08545	0.0799163
F1QL68	Uncharacterized protein (Fragment) OS=Danio rerio GN=huwe1 PE=1 SV=1	8.8	2.63333	3.34177	0.00425866
Q0P421	Vtg3 protein (Fragment) OS=Danio rerio GN=vtg3 PE=2 SV=1	1849.83	820.9	2.25342	0.0288475
B8A562	Uncharacterized protein OS=Danio rerio GN=fbxw2 PE=4 SV=1	272.167	167.267	1.62714	0.341064
X1WGM1	Histone H4 (Fragment) OS=Danio rerio GN=si:dkey-108k21.12 PE=1 SV=1	1722.37	1116.7	1.54237	0.000205403
Q7ZVT0	Zgc:55673 OS=Danio rerio GN=lsm14b PE=2 SV=1	647.7	427.067	1.51663	0.00133819
A9JRT4	Zgc:56340 protein OS=Danio rerio GN=ube2d3 PE=2 SV=1	205.167	140.167	1.46373	0.108836
Q9PVK5	L-lactate dehydrogenase A chain OS=Danio rerio GN=ldha PE=2 SV=3	272.067	187.767	1.44896	0.19322
Q1RM30	Dnl2 protein (Fragment) OS=Danio rerio GN=dynll2a PE=2 SV=1	432.467	302.167	1.43122	0.00048274
F1R7L3	Uncharacterized protein (Fragment) OS=Danio rerio GN=bysl PE=1 SV=1	63.2333	45.3667	1.39383	0.354018
A0A0R4IMK1	Uncharacterized protein OS=Danio rerio GN=ahsa1b PE=1 SV=1	30.6333	22.2333	1.37781	0.404929
F1REK5	Uncharacterized protein OS=Danio rerio GN=qdprb2 PE=1 SV=1	373.367	276.3	1.35131	0.0593159
F1QB92	Uncharacterized protein (Fragment) OS=Danio rerio GN=si:dkey-4c23.3 PE=1 SV=1	303.933	227.1	1.33832	0.0172955
Q6PFS7	Ubiquitin-like-conjugating enzyme ATG3 OS=Danio rerio GN=atg3 PE=2 SV=1	79.7667	61.1333	1.3048	0.00449688
X1WC76	Uncharacterized protein (Fragment) OS=Danio rerio GN=si:dkey-108k21.24 PE=3 SV=1	1082.37	831.3	1.30202	0.000261493
E9QBH9	Uncharacterized protein OS=Danio rerio GN=dnah12 PE=4 SV=2	312.733	242.667	1.28874	0.392259
A0A0R4IHU9	Glutaredoxin 3 OS=Danio rerio GN=glrx3 PE=1 SV=1	349.333	271.733	1.28557	0.00858609
Q7T2E1	SEC13 homolog (S. cerevisiae) OS=Danio rerio GN=sec13 PE=1 SV=1	49.9667	39.3667	1.26926	0.0230635
Q7SZR4	Phosphoglycerate mutase OS=Danio rerio GN=pgam1a PE=1 SV=1	278.633	221.767	1.25643	0.117894
Q5XLV0	Carbamoyl-phosphate synthetase 2, aspartate transcarbamylase, and dihydroorotase OS=Danio rerio GN=cad PE=2 SV=1	138.833	110.967	1.25113	0.024915
Q6DI53	Protein kinase C OS=Danio rerio GN=prkci PE=2 SV=1	46.2	36.9333	1.2509	0.0677084
F1R6L8	Uncharacterized protein OS=Danio rerio GN=arhgap17b PE=1 SV=2	10.1667	8.2	1.23984	0.208582
F1R2L8	Uncharacterized protein OS=Danio rerio GN=ddx1 PE=1 SV=1	272.8	220.467	1.23738	0.0294184
Q1LY62	Mitogen-activated protein kinase kinase 2 OS=Danio rerio GN=map2k2a PE=1 SV=1	515.4	417.1	1.23567	0.268407
B8A4H6	Phosphoglycerate mutase OS=Danio rerio GN=pgam1b PE=1 SV=1	1173.93	955.4	1.22873	0.0358244
A0A0R4IEP9	Uncharacterized protein OS=Danio rerio GN=tnika PE=1 SV=1	199.333	162.367	1.22767	0.0154777
Q6DH65	Density-regulated protein OS=Danio rerio GN=denr PE=1 SV=1	317.233	260.9	1.21592	0.545084
E9QI85	Uncharacterized protein OS=Danio rerio GN=pitpnaa PE=1 SV=1	206.233	170.233	1.21147	0.0882943
A0A0R4IPK7	Uncharacterized protein OS=Danio rerio GN=vps4b PE=1 SV=1	549.233	455.7	1.20525	0.105395
A0A0R4IMS9	DNA-directed RNA polymerase subunit OS=Danio rerio GN=polr2a PE=1 SV=1	121.433	101.133	1.20073	0.0128149
B8JLR1	Uncharacterized protein OS=Danio rerio GN=pdcd6ip PE=1 SV=1	528.067	444.033	1.18925	0.367276
Q7T3F3	Ubiquitin-conjugating enzyme E2N-like OS=Danio rerio GN=ube2nb PE=1 SV=1	291.433	245.8	1.18565	0.286305
Q5PR42	Nots protein OS=Danio rerio GN=nots PE=2 SV=1	1780.53	1513.6	1.17636	0.0809959
Q6NWJ4	DnaJ homolog subfamily C member 2 OS=Danio rerio GN=dnajc2 PE=2 SV=1	164.167	139.733	1.17486	0.0748529
F1R101	Uncharacterized protein OS=Danio rerio GN=eif4g1a PE=1 SV=2	166.633	141.833	1.17485	0.216217
Q8JH37	Vitellogenin 1 (Fragment) OS=Danio rerio GN=vtg1 PE=2 SV=1	28598.3	24387.4	1.17267	0.00909247
Q6GQM1	Tubulin alpha chain OS=Danio rerio GN=tuba7l PE=1 SV=1	99.1	84.5333	1.17232	0.445191
Q6GML7	Putative deoxyribonuclease TATDN1 OS=Danio rerio GN=tatdn1 PE=2 SV=1	248.5	213.067	1.1663	0.383309
Q803I7	Phosphoserine aminotransferase OS=Danio rerio GN=psat1 PE=1 SV=1	63.0667	54.1333	1.16502	0.238268
A1L1S8	Zgc:158312 OS=Danio rerio GN=mogs PE=2 SV=1	67.6	58.2	1.16151	0.159516
Q66HU5	Histone acetyltransferase 1 OS=Danio rerio GN=hat1 PE=1 SV=1	228.133	197.4	1.15569	0.211637
A7MBU9	Zgc:171683 protein OS=Danio rerio GN=cmbl PE=1 SV=1	35.9333	31.1	1.15541	0.361807
A8WGJ7	Zgc:136383 protein (Fragment) OS=Danio rerio GN=vtg4 PE=2 SV=1	221.4	191.9	1.15373	0.0111327
Q7ZU59	Histone H2A (Fragment) OS=Danio rerio GN=h2afvb PE=2 SV=1	437	379.167	1.15253	0.127279
Q5PRD0	14-3-3 protein beta/alpha-A OS=Danio rerio GN=ywhaba PE=2 SV=2	1151.5	1002.3	1.14886	0.208362
B2GRP4	Coatomer subunit gamma OS=Danio rerio GN=copg2 PE=2 SV=1	1012.37	881.367	1.14863	0.249497
F1QUS9	Uncharacterized protein OS=Danio rerio GN=usp7 PE=1 SV=1	96.1333	83.7333	1.14809	0.130047
A8E7N8	Proteasome subunit beta type OS=Danio rerio GN=psmb4 PE=1 SV=1	817.367	712.033	1.14793	0.235759
B3DKJ3	Snx1 protein OS=Danio rerio GN=snx1a PE=2 SV=1	340.5	296.7	1.14762	0.0951243
Q4V8R9	LOC100000597 protein (Fragment) OS=Danio rerio GN=sept7b PE=2 SV=1	172.5	150.367	1.1472	0.508789
F1QF60	Uncharacterized protein OS=Danio rerio GN=chtf18 PE=1 SV=1	60.7667	53	1.14654	0.19311
Q6P4V4	Catenin, beta like 1 OS=Danio rerio GN=ctnnbl1 PE=1 SV=1	106.6	93	1.14624	0.316506
A8E5B4	Zgc:174237 protein OS=Danio rerio GN=zgc:174237 PE=2 SV=1	1061.27	926.1	1.14595	0.294454
F1QG82	Importin subunit alpha OS=Danio rerio GN=kpna2 PE=1 SV=2	966.033	843.167	1.14572	0.287095
Q5RIC0	Elongator complex protein 3 OS=Danio rerio GN=elp3 PE=2 SV=3	245.233	214.9	1.14115	0.0134999
A8WIP5	Uncharacterized protein OS=Danio rerio GN=hcfc1b PE=1 SV=1	94.2667	82.7	1.13986	0.0549421
Q1MTC4	Uncharacterized protein OS=Danio rerio GN=vtg2 PE=1 SV=1	291983	257160	1.13541	0.0579244
F1R4J4	Uncharacterized protein (Fragment) OS=Danio rerio GN=acoxl PE=4 SV=1	64.9667	57.3667	1.13248	0.661964
F1R606	Importin subunit alpha OS=Danio rerio GN=kpna7 PE=1 SV=1	1511.97	1336.1	1.13163	0.0535386
A7MCR5	Replication factor C (Activator 1) 3 OS=Danio rerio GN=rfc3 PE=1 SV=1	89.7667	79.3333	1.13151	0.215473
Q3T7B1	Vitellogenin 4 (Fragment) OS=Danio rerio GN=vtg4 PE=2 SV=1	123.733	109.367	1.13136	0.443834
A8KC26	Xrcc6 protein OS=Danio rerio GN=xrcc6 PE=2 SV=1	127.567	113.267	1.12625	0.331035
A2BF91	Uncharacterized protein OS=Danio rerio GN=zgc:101858 PE=1 SV=1	89.0667	79.4	1.12175	0.24245
B0R171	Coatomer protein complex, subunit beta 2 OS=Danio rerio GN=copb2 PE=1 SV=1	835.7	745.2	1.12144	0.102582
F1QV15	Uncharacterized protein (Fragment) OS=Danio rerio GN=vtg6 PE=1 SV=1	49908.4	44520	1.12103	0.178105
Q3T7B3	Vitellogenin 2 (Fragment) OS=Danio rerio GN=vtg2 PE=2 SV=1	171.767	153.633	1.11803	0.172545
Q7T2C6	RAB7, member RAS oncogene family OS=Danio rerio GN=rab7 PE=1 SV=1	166.633	149.2	1.11685	0.189808
A0A0R4IFV5	Uncharacterized protein OS=Danio rerio GN=gmfb PE=1 SV=1	277.833	250	1.11133	0.0430487
F1R886	Uncharacterized protein OS=Danio rerio GN=cfb PE=1 SV=1	115.4	104.033	1.10926	0.0478744
Q5XJ47	H1m protein (Fragment) OS=Danio rerio GN=h1m PE=2 SV=1	1168.2	1054.83	1.10747	0.496832
C1IHU9	Intelectin 3 OS=Danio rerio GN=itln3 PE=2 SV=1	331.6	299.467	1.1073	0.277238
B5DE31	Ybx1 protein OS=Danio rerio GN=ybx1 PE=2 SV=1	213.7	193.733	1.10306	0.196908
Q6P122	Dynamin2-like OS=Danio rerio GN=dnm2b PE=2 SV=1	362.167	328.533	1.10237	0.406026
Q6PD83	Basic leucine zipper and W2 domain-containing protein 1-A OS=Danio rerio GN=bzw1a PE=2 SV=1	416.667	378.167	1.10181	0.332973
R4GE02	Uncharacterized protein OS=Danio rerio GN=si:ch211-113a14.11 PE=1 SV=1	2228.5	2022.97	1.1016	0.245236
E7FD91	Uncharacterized protein OS=Danio rerio GN=ddx6 PE=1 SV=2	906.633	823.6	1.10082	0.0502305
Q6DEM2	V-crk sarcoma virus CT10 oncogene homolog (Avian) OS=Danio rerio GN=crk PE=1 SV=1	241.5	219.667	1.09939	0.0607988
B3DGP8	Coatomer subunit alpha OS=Danio rerio GN=copa PE=2 SV=1	748.067	681.967	1.09693	0.32167
A8WGS1	Adrm1b protein OS=Danio rerio GN=adrm1 PE=1 SV=1	347.733	317.1	1.0966	0.280786
A2VCZ6	Zgc:136383 protein (Fragment) OS=Danio rerio GN=vtg4 PE=2 SV=1	610086	556699	1.0959	0.0986025
F1QQJ1	Uncharacterized protein OS=Danio rerio GN=spegb PE=4 SV=3	194.9	177.933	1.09535	0.453667
A0A0R4ILD9	Uncharacterized protein OS=Danio rerio GN=eif2b1 PE=1 SV=1	21.3333	19.5333	1.09215	0.37755
Q7ZWE1	PWP1 homolog (S. cerevisiae) OS=Danio rerio GN=pwp1 PE=1 SV=1	68.4333	62.7333	1.09086	0.147982
E7F131	Uncharacterized protein OS=Danio rerio GN=tfr1b PE=1 SV=2	2202.5	2031.97	1.08393	0.0577663
Q5TYZ5	Uncharacterized protein OS=Danio rerio GN=cand1 PE=1 SV=1	435.767	402.433	1.08283	0.564865
A0A0R4IEY2	Ubiquitin thioesterase OS=Danio rerio GN=otub1b PE=1 SV=1	66.7333	61.7333	1.08099	0.675251
A4FUM8	ATPase, H+ transporting, lysosomal V1 subunit B2 OS=Danio rerio GN=atp6v1b2 PE=1 SV=1	493.2	457.2	1.07874	0.491002
A0A0R4ITQ6	Uncharacterized protein OS=Danio rerio GN=scfd1 PE=1 SV=1	29.4667	27.4	1.07543	0.0790855
E7F4C0	Uncharacterized protein OS=Danio rerio GN=usp36 PE=3 SV=2	99.6333	92.6667	1.07518	0.466212
Q90YN8	Vitellogenin 1 OS=Danio rerio GN=vtg1 PE=2 SV=1	190077	176801	1.07509	0.259635
Q7SYN0	Ran GTPase activating protein 1 OS=Danio rerio GN=rangap1b PE=2 SV=1	119.533	111.2	1.07494	0.222347
A0A0R4IDK6	Uncharacterized protein OS=Danio rerio GN=nap1l1 PE=1 SV=1	2067.27	1924.53	1.07417	0.241342
A0A0R4IT09	Pyruvate dehydrogenase E1 component subunit alpha OS=Danio rerio GN=pdha1a PE=1 SV=1	47.5333	44.3	1.07299	0.583528
F1R2S5	Uncharacterized protein (Fragment) OS=Danio rerio GN=vtg5 PE=1 SV=1	216833	202342	1.07162	0.291304
Q6IQL7	Peptidylprolyl isomerase D (Cyclophilin D) OS=Danio rerio GN=ppid PE=1 SV=1	99.4	92.8333	1.07074	0.536517
B8JM11	Uncharacterized protein OS=Danio rerio GN=epcam PE=1 SV=1	129.267	120.833	1.06979	0.470605
Q2LEK1	Dynein cytoplasmic 1 heavy chain 1 OS=Danio rerio GN=dync1h1 PE=2 SV=1	413.3	386.533	1.06925	0.426429
B8JKW4	Uncharacterized protein OS=Danio rerio GN=c3a.1 PE=1 SV=1	2807.17	2625.9	1.06903	0.582305
A8E5C2	Serpin peptidase inhibitor, clade A (Alpha-1 antiproteinase, antitrypsin), member 7 OS=Danio rerio GN=serpina7 PE=2 SV=1	74.3	69.6667	1.06651	0.452049
F1QJT2	Uncharacterized protein OS=Danio rerio GN=zgc:158564 PE=4 SV=1	392.733	368.367	1.06615	0.74445
Q4KMI8	Serine/threonine-protein kinase PLK OS=Danio rerio GN=plk1 PE=1 SV=1	118.033	110.767	1.0656	0.278367
Q6DGV5	Zgc:92757 OS=Danio rerio GN=rab10 PE=1 SV=1	655.267	614.967	1.06553	0.287946
A0A0G2KYV6	Uncharacterized protein OS=Danio rerio PE=4 SV=1	258.8	242.9	1.06546	0.476521
Q6NW70	Zona pellucida glycoprotein 3 OS=Danio rerio GN=zp3 PE=2 SV=2	231.733	217.5	1.06544	0.444491
F1QIR8	Uncharacterized protein (Fragment) OS=Danio rerio GN=si:dkeyp-98a7.9 PE=1 SV=2	426.8	401.167	1.0639	0.0958604
A3KNN5	Zgc:162272 protein OS=Danio rerio GN=psmd14 PE=2 SV=1	325.633	306.167	1.06358	0.10265
F1R9Y8	Uncharacterized protein OS=Danio rerio GN=hdlbpa PE=1 SV=1	387.867	365	1.06265	0.181767
Q6ZM62	Actin-related protein 2/3 complex subunit 3 OS=Danio rerio GN=arpc3 PE=1 SV=1	64.7667	61.1	1.06001	0.48828
B0S6Y2	Uncharacterized protein OS=Danio rerio GN=zc3hc1 PE=1 SV=1	57	53.8	1.05948	0.685765
Q6NZS4	tRNA-splicing ligase RtcB homolog OS=Danio rerio GN=rtcb PE=2 SV=1	59.6	56.2667	1.05924	0.591565
Q8UVX0	Piwi-like protein 1 OS=Danio rerio GN=piwil1 PE=1 SV=1	434.033	409.9	1.05888	0.418251
Q6NYV1	Proteasome (Prosome, macropain) 26S subunit, non-ATPase, 3 OS=Danio rerio GN=psmd3 PE=1 SV=1	1938.23	1831.07	1.05853	0.106564
A0A0R4IXR2	Uncharacterized protein OS=Danio rerio GN=naa15b PE=1 SV=1	250.767	236.933	1.05838	0.145044
A8KB85	LOC572231 protein (Fragment) OS=Danio rerio GN=pfdn4 PE=2 SV=1	269.3	254.633	1.0576	0.452821
Q5U386	Protein phosphatase 1A, magnesium dependent, alpha isoform OS=Danio rerio GN=ppm1bb PE=1 SV=1	251.333	237.667	1.0575	0.355944
F1R212	Uncharacterized protein OS=Danio rerio GN=faf1 PE=1 SV=1	175.267	165.8	1.0571	0.107268
B3DIV6	Acetyltransferase component of pyruvate dehydrogenase complex OS=Danio rerio GN=dlat PE=1 SV=1	283.533	268.3	1.05678	0.375563
B8JMB1	Uncharacterized protein OS=Danio rerio GN=sema6d PE=4 SV=1	74	70.1333	1.05513	0.524031
F1R839	Uncharacterized protein OS=Danio rerio GN=syap1 PE=1 SV=1	183.8	174.3	1.0545	0.278131
A0A0R4IY49	Uncharacterized protein OS=Danio rerio GN=vtg7 PE=1 SV=1	72412.8	68677.7	1.05439	0.415211
Q6P6E4	LSM4 homolog, U6 small nuclear RNA associated (S. cerevisiae) OS=Danio rerio GN=lsm4 PE=1 SV=1	65.6333	62.3333	1.05294	0.823137
F1QFH8	Uncharacterized protein (Fragment) OS=Danio rerio GN=apom PE=1 SV=1	184.467	175.2	1.05289	0.407121
Q7SYE2	Actinin, alpha 4 OS=Danio rerio GN=actn4 PE=2 SV=1	1431.13	1361.6	1.05107	0.595888
Q7T3G2	Tyrosine 3-monooxygenase/tryptophan 5-monooxygenase activation protein, eta polypeptide OS=Danio rerio GN=ywhah PE=1 SV=1	223.267	212.433	1.051	0.397922
A7MBZ3	Zgc:171776 protein OS=Danio rerio GN=zgc:171776 PE=2 SV=1	260.233	247.833	1.05003	0.18693
A0A0R4ITI5	Uncharacterized protein OS=Danio rerio GN=hnrnpr PE=1 SV=1	556.1	530.167	1.04892	0.0993684
Q6P937	Clathrin light chain OS=Danio rerio GN=clta PE=1 SV=1	462.6	441.333	1.04819	0.70833
Q4JIY5	Elongation factor 1-alpha OS=Danio rerio GN=eef1a1l1 PE=2 SV=1	9770.87	9329.7	1.04729	0.0628155
A7YYB3	Ubiquinol-cytochrome c reductase core protein II OS=Danio rerio GN=uqcrc2b PE=2 SV=1	164.067	156.8	1.04634	0.832103
E7F1G8	Uncharacterized protein OS=Danio rerio GN=ddx61 PE=1 SV=1	301.033	287.767	1.0461	0.455008
G1K2H9	Exportin-2 OS=Danio rerio GN=cse1l PE=1 SV=1	812.4	776.733	1.04592	0.626516
I1XUS8	DNA damage-binding protein 1 OS=Danio rerio GN=ddb1 PE=2 SV=1	596.5	570.8	1.04502	0.370904
B8JIS1	Uncharacterized protein OS=Danio rerio GN=atp5f1 PE=1 SV=1	52.1	49.8667	1.04479	0.608413
B0R0W9	TBC1 domain family member 8B OS=Danio rerio GN=tbc1d8b PE=3 SV=1	323.733	309.9	1.04464	0.600316
B8JKC9	Hexokinase 2 OS=Danio rerio GN=hk2 PE=1 SV=1	166.867	159.767	1.04444	0.734524
Q6P2A9	Far upstream element (FUSE) binding protein 1 OS=Danio rerio GN=fubp1 PE=1 SV=1	94.2	90.2333	1.04396	0.658503
E9QFD8	Uncharacterized protein OS=Danio rerio GN=vtg4 PE=1 SV=2	143462	137443	1.0438	0.425634
B0S585	Uncharacterized protein OS=Danio rerio GN=mapre1a PE=1 SV=1	254.267	243.867	1.04265	0.74099
B8JHR9	Uncharacterized protein OS=Danio rerio GN=kpnb3 PE=1 SV=2	56.7333	54.4333	1.04225	0.589199
Q6NZV2	DNA helicase OS=Danio rerio GN=mcm4 PE=1 SV=1	1569.53	1506.03	1.04216	0.148962
Q6PHU9	D-3-phosphoglycerate dehydrogenase OS=Danio rerio GN=phgdh PE=2 SV=1	293.933	282.067	1.04207	0.592748
A7MCG3	Sialidase 3.2 OS=Danio rerio GN=neu3.2 PE=2 SV=1	109.033	104.633	1.04205	0.444356
Q6PFT7	Coactosin-like 1 OS=Danio rerio GN=cotl1 PE=1 SV=1	215.967	207.367	1.04147	0.516023
F1QPY7	Uncharacterized protein OS=Danio rerio GN=snrpg PE=4 SV=1	122	117.467	1.03859	0.620655
F1RCG2	Uncharacterized protein OS=Danio rerio GN=ptges3b PE=1 SV=2	147.167	141.733	1.03833	0.201111
A9JRT0	Aprt protein OS=Danio rerio GN=aprt PE=2 SV=1	227.167	218.967	1.03745	0.71061
A0A0R4IDE8	Uncharacterized protein OS=Danio rerio GN=ndrg1a PE=1 SV=1	84.9667	82	1.03618	0.784881
O57521	Heat shock protein HSP 90-beta OS=Danio rerio GN=hsp90ab1 PE=1 SV=2	9692.23	9363.1	1.03515	0.580987
Q6YBS2	Adenylyl cyclase-associated protein OS=Danio rerio GN=cap1 PE=1 SV=1	3516.73	3398.93	1.03466	0.579736
A0A0R4ILA8	Uncharacterized protein OS=Danio rerio GN=psmc3 PE=1 SV=1	1674.5	1619.47	1.03398	0.52303
Q08C33	Isochorismatase domain-containing protein 1 OS=Danio rerio GN=isoc1 PE=2 SV=1	41.6	40.2333	1.03397	0.758138
Q7ZUW8	Aspartate aminotransferase OS=Danio rerio GN=got1 PE=1 SV=1	304.467	294.833	1.03267	0.754788
Q6PC53	Peptidyl-prolyl cis-trans isomerase OS=Danio rerio GN=ppiab PE=1 SV=1	2114.77	2048.1	1.03255	0.740952
E9QB46	Selenium-binding protein 1 OS=Danio rerio GN=selenbp1 PE=1 SV=1	26.3333	25.5333	1.03133	0.577862
F1R901	Uncharacterized protein OS=Danio rerio GN=c8a PE=1 SV=1	164.867	159.867	1.03128	0.788142
A0A0R4IES3	Dynamin-1-like protein OS=Danio rerio GN=dnm1l PE=1 SV=1	152.267	147.733	1.03069	0.657508
B0S533	DNA ligase OS=Danio rerio GN=lig1 PE=1 SV=1	183.767	178.367	1.03027	0.535385
Q7ZWD3	Eif2s1l protein OS=Danio rerio GN=eif2s1a PE=1 SV=1	501.467	486.733	1.03027	0.38096
Q6ZM34	Uncharacterized protein OS=Danio rerio GN=vps35 PE=4 SV=2	213.067	206.833	1.03014	0.697822
E7FBD2	Prostamide/prostaglandin F synthase OS=Danio rerio GN=fam213b PE=1 SV=1	501.767	487.1	1.03011	0.63715
F1QGW6	Eukaryotic translation initiation factor 2 subunit 3 OS=Danio rerio GN=eif2s3 PE=3 SV=1	209.733	203.7	1.02962	0.415621
A3KMS9	Zgc:158799 protein OS=Danio rerio GN=prkacaa PE=1 SV=1	71.5667	69.5667	1.02875	0.698202
E9QGZ9	Uncharacterized protein (Fragment) OS=Danio rerio GN=abcc5 PE=4 SV=1	69.9667	68.0667	1.02791	0.814435
F1REU6	Uncharacterized protein OS=Danio rerio GN=pip4k2ca PE=1 SV=1	60.2667	58.6333	1.02786	0.61699
A0A0R4IC35	Uncharacterized protein OS=Danio rerio GN=mgea5l PE=1 SV=1	89.5	87.1	1.02755	0.434411
A0A0R4INK2	Uncharacterized protein OS=Danio rerio GN=uap1 PE=1 SV=1	293.733	286.033	1.02692	0.828939
B0JZN7	Uncharacterized protein (Fragment) OS=Danio rerio GN=vmo1b PE=2 SV=1	613.467	597.433	1.02684	0.560243
E7F114	Uncharacterized protein OS=Danio rerio GN=sec31b PE=4 SV=2	71.5333	69.6667	1.02679	0.714928
F1QCJ5	Uncharacterized protein OS=Danio rerio GN=josd2 PE=1 SV=1	40.1333	39.1333	1.02555	0.326754
E7EZA7	Uncharacterized protein OS=Danio rerio GN=padi2 PE=1 SV=1	212.8	207.533	1.02538	0.203935
B0JZL8	Zgc:111960 protein OS=Danio rerio GN=homer2 PE=2 SV=1	300.5	293.433	1.02408	0.757371
F1QXP5	Uncharacterized protein OS=Danio rerio GN=mthfd1b PE=1 SV=1	600.733	587.167	1.02311	0.761462
A4FVI7	LSM7 homolog, U6 small nuclear RNA associated (S. cerevisiae) OS=Danio rerio GN=lsm7 PE=1 SV=1	173	169.167	1.02266	0.77249
A0A0R4IHJ6	AP-2 complex subunit mu-B OS=Danio rerio GN=ap2m1b PE=3 SV=1	150.033	146.833	1.02179	0.462058
B3DK43	Clathrin heavy chain OS=Danio rerio GN=cltca PE=2 SV=1	1924.47	1884.2	1.02137	0.606209
E9QB99	Uncharacterized protein OS=Danio rerio GN=c6 PE=1 SV=1	15	14.7	1.02041	0.833414
F1QB53	Uncharacterized protein (Fragment) OS=Danio rerio GN=kpna1 PE=1 SV=1	20.0667	19.6667	1.02034	0.871796
A0A0R4IMZ8	Uncharacterized protein OS=Danio rerio GN=kpnb1 PE=1 SV=1	2347.03	2302.1	1.01952	0.756277
A0A0R4ITC4	Uncharacterized protein OS=Danio rerio GN=exosc9 PE=1 SV=1	87.5667	85.9333	1.01901	0.708189
Q7ZUI3	Zgc:56497 OS=Danio rerio GN=ttc9c PE=1 SV=1	168.533	165.467	1.01853	0.728226
B9VEN1	Rapunzel2 OS=Danio rerio GN=rpz2 PE=2 SV=1	389.733	382.9	1.01785	0.885229
A0A0R4IDT5	Uncharacterized protein OS=Danio rerio GN=acat2 PE=1 SV=1	166.167	163.467	1.01652	0.699117
E7FC32	Tubulin beta chain OS=Danio rerio GN=tubb1 PE=1 SV=1	101.2	99.5667	1.0164	0.815064
Q6PBY8	S-phase kinase-associated protein 1 OS=Danio rerio GN=skp1 PE=1 SV=1	66.0333	65	1.0159	0.803007
Q6PEH5	Ubiquitin-conjugating enzyme E2 variant 2 OS=Danio rerio GN=ube2v2 PE=2 SV=1	281.467	277.433	1.01454	0.88504
F1Q5N4	Proteasome subunit beta type OS=Danio rerio GN=psmb7 PE=1 SV=1	1022.97	1008.47	1.01438	0.814565
Q8JH36	Vitellogenin 1 (Fragment) OS=Danio rerio PE=4 SV=1	4902.93	4833.5	1.01437	0.896023
A0A0R4IUG7	Uncharacterized protein OS=Danio rerio GN=glud1a PE=1 SV=1	137.467	135.533	1.01426	0.883056
Q6NWL6	Ubiquitin carboxyl-terminal hydrolase OS=Danio rerio GN=uchl5 PE=1 SV=1	418.667	412.833	1.01413	0.684666
A0A0R4IUX6	Uncharacterized protein OS=Danio rerio GN=gspt1l PE=1 SV=1	342	337.267	1.01403	0.791737
Q503D5	Prefoldin subunit 3 OS=Danio rerio GN=vbp1 PE=1 SV=1	166.633	164.333	1.014	0.881507
Q7T2J4	Alcohol dehydrogenase 8b OS=Danio rerio GN=adh8b PE=1 SV=1	411.7	406.267	1.01337	0.943312
F1QBP2	Uncharacterized protein OS=Danio rerio GN=rab14l PE=1 SV=1	52.2333	51.6333	1.01162	0.811063
A7MC04	Qdprb2 protein OS=Danio rerio GN=qdprb2 PE=2 SV=1	4428.2	4379.2	1.01119	0.896301
A0A0R4I9Z1	Uncharacterized protein OS=Danio rerio GN=tars PE=1 SV=1	1582.37	1564.97	1.01112	0.938889
F1Q890	Plasminogen OS=Danio rerio GN=plg PE=1 SV=1	145.767	144.233	1.01063	0.855347
B8A478	Uncharacterized protein OS=Danio rerio GN=zgc:171517 PE=1 SV=1	2353.93	2329.63	1.01043	0.853327
Q503X2	39S ribosomal protein L4, mitochondrial OS=Danio rerio GN=mrpl4 PE=2 SV=1	28.5667	28.3	1.00942	0.963177
B3DJJ8	Si:ch211-284b7.3 OS=Danio rerio GN=si:ch211-284b7.3 PE=1 SV=1	277	274.433	1.00935	0.809195
A4FVG0	Si:dkey-241l7.6 protein OS=Danio rerio GN=si:dkey-241l7.6 PE=2 SV=1	661.133	655.1	1.00921	0.939269
Q1L8R2	Uncharacterized protein OS=Danio rerio GN=sfpq PE=1 SV=1	58.9	58.3667	1.00914	0.897948
Q6DH43	Zgc:92655 OS=Danio rerio GN=mrpl43 PE=1 SV=1	118.133	117.1	1.00882	0.848147
A0A0G2L6T9	Rho-related GTP-binding protein RhoA-C OS=Danio rerio GN=rhoac PE=4 SV=1	42.8	42.4333	1.00864	0.914619
Q6PC58	Ubiquitin-conjugating enzyme E2D 1 (UBC4/5 homolog, yeast) OS=Danio rerio GN=ube2d1b PE=1 SV=1	399.033	395.633	1.00859	0.939007
A3KQ74	Uncharacterized protein OS=Danio rerio GN=si:dkeyp-46h3.8 PE=4 SV=1	249.9	247.8	1.00847	0.909626
F1R3X2	Malignant T-cell-amplified sequence OS=Danio rerio GN=mcts1 PE=1 SV=1	116.467	115.533	1.00808	0.940719
B0R085	Uncharacterized protein OS=Danio rerio GN=zgc:103482 PE=1 SV=1	164.9	163.633	1.00774	0.947814
F1R4T8	Uncharacterized protein (Fragment) OS=Danio rerio GN=zgc:113984 PE=1 SV=1	147.2	146.233	1.00661	0.854965
Q6DRC4	Eukaryotic translation initiation factor 3 subunit G OS=Danio rerio GN=eif3g PE=1 SV=1	472.5	469.433	1.00653	0.91435
F1RDJ8	Uncharacterized protein OS=Danio rerio GN=snx12 PE=1 SV=1	87.6	87.0333	1.00651	0.947914
A8E5K1	Zgc:63674 protein OS=Danio rerio GN=sord PE=2 SV=1	962.133	956.433	1.00596	0.93954
A3KP76	Zgc:175088 protein (Fragment) OS=Danio rerio GN=zgc:175088 PE=2 SV=1	386.5	384.333	1.00564	0.888905
A0A0R4IJN1	Uncharacterized protein (Fragment) OS=Danio rerio GN=ap1g1 PE=1 SV=1	220.267	219.067	1.00548	0.951033
A0A0R4IBH0	Uncharacterized protein OS=Danio rerio GN=scp2a PE=1 SV=1	45	44.7667	1.00521	0.958271
Q7ZWB4	ADP-ribosylation factor-like 6 interacting protein OS=Danio rerio GN=arl6ip1 PE=1 SV=1	290.7	289.4	1.00449	0.938248
F1QSS4	Uncharacterized protein OS=Danio rerio GN=manba PE=4 SV=1	380.767	379.067	1.00448	0.954834
Q7ZW27	Archain 1 OS=Danio rerio GN=arcn1a PE=1 SV=1	219.867	219.2	1.00304	0.971568
A0A0R4IVC1	Adenylosuccinate lyase OS=Danio rerio GN=adsl PE=1 SV=1	644.433	642.733	1.00264	0.974588
Q6NX98	Suppression of tumorigenicity 13 (Colon carcinoma) (Hsp70 interacting protein) OS=Danio rerio GN=st13 PE=1 SV=1	2137.3	2132.37	1.00231	0.951144
Q6DC18	Phosphohistidine phosphatase 1 OS=Danio rerio GN=phpt1 PE=1 SV=1	380.233	379.4	1.0022	0.969698
F1QF15	Actin-related protein 2-A OS=Danio rerio GN=actr2a PE=1 SV=1	417.467	416.8	1.0016	0.958667
Q6IQC6	Zgc:86833 OS=Danio rerio GN=psmd4a PE=1 SV=1	400.7	400.1	1.0015	0.966942
A0A0R4ITU6	Transcription factor BTF3 OS=Danio rerio GN=btf3l4 PE=1 SV=1	293.433	293.3	1.00045	0.990234
Q7ZWD8	Cfl1 protein OS=Danio rerio GN=cfl1l PE=1 SV=1	733.567	733.433	1.00018	0.998182
Q6PEJ2	Zgc:65827 OS=Danio rerio GN=ap2s1 PE=1 SV=1	88.9667	89.1333	0.99813	0.977582
Q803J3	RAB2A, member RAS oncogene family OS=Danio rerio GN=rab2a PE=1 SV=1	237.567	238.1	0.99776	0.954891
Q7T356	14-3-3 protein beta/alpha-B OS=Danio rerio GN=ywhabb PE=2 SV=1	2730.67	2737.33	0.997565	0.90587
F1QFB9	Uncharacterized protein OS=Danio rerio GN=zgc:103759 PE=1 SV=1	53.2667	53.4667	0.996259	0.942459
A7MD63	Zp3a.2 protein OS=Danio rerio GN=zp3a.2 PE=2 SV=1	118	118.533	0.995501	0.926701
A0A0R4IAR2	Ribonucleoside-diphosphate reductase OS=Danio rerio GN=rrm1 PE=1 SV=1	3955.1	3973	0.995495	0.916743
Q6PHK7	Proteasome (Prosome, macropain) 26S subunit, non-ATPase, 2 OS=Danio rerio GN=psmd2 PE=2 SV=1	3851.7	3869.8	0.995323	0.894365
Q7SXB9	Wu:fj80h11 protein (Fragment) OS=Danio rerio GN=si:dkey-256h2.1 PE=2 SV=1	343.033	344.8	0.994876	0.966689
Q7ZYX7	Proteasome (Prosome, macropain) 26S subunit, non-ATPase, 7 (Mov34 homolog) OS=Danio rerio GN=psmd7 PE=1 SV=1	1288	1295	0.994595	0.851815
Q7ZVH7	Nasp protein OS=Danio rerio GN=nasp PE=2 SV=1	5587	5618.8	0.99434	0.78343
F1QNU7	Uncharacterized protein OS=Danio rerio GN=si:ch211-251f6.6 PE=4 SV=1	48.3667	48.6667	0.993836	0.873689
Q7SXN2	Heterogeneous nuclear ribonucleoprotein D-like OS=Danio rerio GN=hnrpdl PE=1 SV=1	78.5333	79.0667	0.993255	0.952779
F8W2D1	Peptidylprolyl isomerase OS=Danio rerio GN=fkbp4 PE=1 SV=1	238.467	240.167	0.992922	0.759274
Q6NYX8	PITH domain-containing protein 1 OS=Danio rerio GN=pithd1 PE=2 SV=1	324.867	327.333	0.992464	0.929095
F6NI44	CARMIL2 OS=Danio rerio GN=rltpr PE=2 SV=1	91.5333	92.2333	0.992411	0.943484
A7YYF2	Proteasome (Prosome, macropain) 26S subunit, non-ATPase, 12 OS=Danio rerio GN=psmd12 PE=2 SV=1	708.933	714.367	0.992394	0.850979
A2BG80	Serine/threonine-protein phosphatase 2A 55 kDa regulatory subunit B OS=Danio rerio GN=ppp2r2ab PE=3 SV=2	199.267	200.8	0.992364	0.723174
F1QC64	Uncharacterized protein OS=Danio rerio GN=myh9b PE=1 SV=2	283.9	286.167	0.992079	0.884187
Q1LVL3	Uncharacterized protein OS=Danio rerio GN=aars PE=3 SV=1	2125.53	2142.6	0.992035	0.802629
A0A0R4IVG3	DNA primase OS=Danio rerio GN=prim1 PE=1 SV=1	45.4333	45.8	0.991994	0.852808
F1QNI8	Uncharacterized protein OS=Danio rerio GN=si:zfos-1505d6.3 PE=4 SV=1	78.2667	78.9333	0.991554	0.886688
A0A0R4IF54	Uncharacterized protein OS=Danio rerio GN=agla PE=1 SV=1	417.8	421.367	0.991535	0.593028
E7FBB9	Uncharacterized protein OS=Danio rerio GN=tjp2a PE=4 SV=2	49.8	50.2333	0.991374	0.906989
F1R008	Uncharacterized protein OS=Danio rerio GN=actr10 PE=1 SV=1	37.7333	38.0667	0.991243	0.801238
Q7ZUM0	Tyrosine 3-monooxygenase/tryptophan 5-monooxygenase activation protein, theta polypeptide a OS=Danio rerio GN=ywhaqa PE=1 SV=1	368.867	372.533	0.990157	0.868374
E7F475	Eukaryotic translation initiation factor 3 subunit C OS=Danio rerio GN=eif3c PE=1 SV=1	70.3667	71.0667	0.99015	0.911187
A0A0G2L974	Uncharacterized protein OS=Danio rerio PE=1 SV=1	746.333	754.333	0.989395	0.850946
Q6TGY6	Polyadenylate-binding protein OS=Danio rerio GN=pabpc1l PE=1 SV=1	142.567	144.333	0.98776	0.785399
Q642H5	Protein phosphatase 2 (Formerly 2A), regulatory subunit A, beta isoform OS=Danio rerio GN=ppp2r1b PE=1 SV=1	833.967	844.567	0.987449	0.64725
P79735	GTP-binding nuclear protein Ran OS=Danio rerio GN=ran PE=2 SV=1	2216.6	2244.87	0.987408	0.807935
Q6PC49	Zgc:73107 OS=Danio rerio GN=ndufa13 PE=2 SV=1	103.1	104.467	0.986918	0.825277
B0UYD6	Uncharacterized protein OS=Danio rerio GN=qars PE=1 SV=1	832.033	843.533	0.986367	0.526186
E7FCP7	Uncharacterized protein OS=Danio rerio GN=si:ch73-12o23.1 PE=1 SV=1	181.833	184.367	0.986259	0.910969
A4QNX7	Fam114a1 protein OS=Danio rerio GN=fam114a1 PE=2 SV=1	62.1667	63.0667	0.985729	0.920947
B0S784	Receptor expression-enhancing protein OS=Danio rerio GN=zgc:101744 PE=1 SV=1	280.9	284.967	0.985729	0.80044
F8W298	Uncharacterized protein OS=Danio rerio GN=zgc:113828 PE=3 SV=1	542.733	550.9	0.985176	0.771463
Q6PC90	40S ribosomal protein S12 OS=Danio rerio GN=rps12 PE=1 SV=1	594.933	604.333	0.984446	0.834866
E9QC86	Histone-binding protein RBBP7 OS=Danio rerio GN=rbb4l PE=1 SV=1	1627.67	1653.53	0.984357	0.77461
F1QL34	Uncharacterized protein OS=Danio rerio GN=nudt9 PE=1 SV=1	173.233	176	0.98428	0.830727
E7FCV2	Uncharacterized protein OS=Danio rerio GN=c5 PE=1 SV=2	244.433	248.4	0.984031	0.717823
A0A0E4AYA7	DNA helicase OS=Danio rerio GN=mcm6l PE=2 SV=1	1338.67	1360.87	0.983687	0.264535
E9QD79	Clathrin heavy chain OS=Danio rerio GN=cltcb PE=1 SV=2	252.833	257.067	0.983532	0.746446
Q803P2	Tcp1 protein OS=Danio rerio GN=tcp1 PE=1 SV=1	3538.97	3599.8	0.983101	0.594521
F1R9W6	Uncharacterized protein OS=Danio rerio GN=zgc:110239 PE=1 SV=1	1113.97	1133.23	0.982998	0.540548
Q7SYJ8	Tceb2 protein (Fragment) OS=Danio rerio GN=tceb2 PE=2 SV=1	248.167	252.467	0.982968	0.555486
Q7ZUJ8	Proteasome subunit beta type OS=Danio rerio GN=psmb3 PE=1 SV=1	412.333	419.667	0.982526	0.783149
Q7ZVF9	Actin, cytoplasmic 2 OS=Danio rerio GN=actbb PE=2 SV=2	21601.4	22007.6	0.981544	0.509412
A0A0R4IXL0	DNA-directed RNA polymerase subunit beta OS=Danio rerio GN=polr2b PE=1 SV=1	51.1	52.0667	0.981434	0.812252
B0UXN0	Sulfhydryl oxidase OS=Danio rerio GN=qsox1 PE=4 SV=1	381.267	388.533	0.981297	0.608352
X1WD71	Uncharacterized protein OS=Danio rerio GN=ap2a1 PE=1 SV=1	1186.63	1210.93	0.979933	0.361354
F1R3G4	Uncharacterized protein OS=Danio rerio GN=myh10 PE=3 SV=1	145.633	148.633	0.979816	0.64835
A8WG29	LOC561392 protein OS=Danio rerio GN=LOC561392 PE=2 SV=1	278.5	284.267	0.979714	0.794419
B8JL29	Uncharacterized protein OS=Danio rerio GN=hmgb2a PE=1 SV=1	121.367	123.9	0.979553	0.852642
X1WET9	Eukaryotic translation initiation factor 3 subunit B OS=Danio rerio GN=eif3ba PE=1 SV=1	524.267	535.267	0.979449	0.651597
A2BIR4	Uncharacterized protein OS=Danio rerio GN=ube2l3b PE=1 SV=1	351.4	358.967	0.978921	0.714713
Q7ZVT1	Zgc:55671 OS=Danio rerio GN=ist1 PE=1 SV=1	95.9667	98.0667	0.978586	0.816735
F1RCA1	Uncharacterized protein OS=Danio rerio GN=uba1 PE=1 SV=1	4266.53	4360.57	0.978436	0.388415
B2GS19	Wars protein OS=Danio rerio GN=wars PE=2 SV=1	159.233	162.8	0.978092	0.666718
Q6NVI6	Chaperonin containing TCP1, subunit 5 (Epsilon) OS=Danio rerio GN=cct5 PE=1 SV=1	2088.37	2136.37	0.977532	0.39597
Q7ZWE5	Proteasome (Prosome, macropain) 26S subunit, non-ATPase, 6 OS=Danio rerio GN=psmd6 PE=2 SV=1	1213.13	1241.8	0.976915	0.447372
A0A0R4IAE0	Uncharacterized protein OS=Danio rerio GN=msh6 PE=1 SV=1	223.9	229.2	0.976876	0.824915
F1QPC0	Uncharacterized protein (Fragment) OS=Danio rerio GN=vtg3 PE=1 SV=2	72198.7	73930.3	0.976578	0.730062
F1QCT6	Uncharacterized protein OS=Danio rerio GN=plaa PE=1 SV=1	313.933	321.567	0.976262	0.800094
F6P873	Uncharacterized protein OS=Danio rerio GN=atp5j2 PE=1 SV=1	69.2333	70.9333	0.976034	0.84333
F1QBZ6	Uncharacterized protein OS=Danio rerio GN=gsto2 PE=1 SV=1	793.933	813.767	0.975628	0.562959
F1QV29	Uncharacterized protein (Fragment) OS=Danio rerio GN=c3a.2 PE=1 SV=2	1493.33	1532.23	0.974612	0.776211
F2Z4S3	Uncharacterized protein OS=Danio rerio GN=tcn2 PE=4 SV=1	2017.43	2070.03	0.97459	0.730393
Q7SYK9	Alpha-amylase OS=Danio rerio GN=zgc:66313 PE=2 SV=1	3461.67	3555.3	0.973664	0.803165
A0A0R4IF65	DNA helicase OS=Danio rerio GN=mcm2 PE=1 SV=1	1800.33	1849.37	0.973486	0.0914974
F1QV16	Uncharacterized protein OS=Danio rerio GN=si:ch211-251f6.7 PE=1 SV=1	2933.07	3014.37	0.973029	0.836229
F1R300	Uncharacterized protein OS=Danio rerio GN=snrpa1 PE=1 SV=1	114.867	118.233	0.971525	0.795901
Q8JHH7	Valyl-tRNA synthetase (Fragment) OS=Danio rerio GN=vars PE=2 SV=1	315.167	324.433	0.971437	0.504014
E9QJP3	Uncharacterized protein OS=Danio rerio GN=si:dkey-90l23.1 PE=1 SV=1	1909.3	1967.63	0.970354	0.591803
P83571	RuvB-like 2 OS=Danio rerio GN=ruvbl2 PE=1 SV=1	187.9	193.7	0.970057	0.621814
F1QHK0	Uncharacterized protein OS=Danio rerio GN=pgm3 PE=1 SV=1	1845.67	1903.07	0.969838	0.342985
A0A0R4IUJ5	Uncharacterized protein OS=Danio rerio GN=nagk PE=1 SV=1	72.5667	74.8333	0.96971	0.446566
Q32PL1	Protein phosphatase 1 regulatory subunit 7 OS=Danio rerio GN=ppp1r7 PE=2 SV=1	131.7	135.833	0.969571	0.56575
B0R0D7	Coronin OS=Danio rerio GN=coro1ca PE=1 SV=1	187.6	193.533	0.969342	0.675149
E9QJ46	Actin-related protein 2/3 complex subunit 4 OS=Danio rerio GN=arpc4l PE=1 SV=1	377.4	389.367	0.969266	0.727129
Q7ZUC9	SH3 domain binding glutamic acid-rich protein like 3 OS=Danio rerio GN=sh3bgrl3 PE=1 SV=1	610.467	629.967	0.969046	0.548419
A4QPA0	Malic enzyme OS=Danio rerio GN=me3 PE=1 SV=1	43.3333	44.7667	0.967982	0.67695
B8A6A1	Uncharacterized protein OS=Danio rerio GN=eif4e1c PE=1 SV=1	95.4667	98.6333	0.967895	0.592038
A0A0R4IK14	Uncharacterized protein OS=Danio rerio GN=sh3d21 PE=1 SV=1	340.8	352.167	0.967724	0.422646
Q7ZUZ4	Programmed cell death 5 OS=Danio rerio GN=pdcd5 PE=1 SV=1	372.467	385.267	0.966776	0.6234
Q7ZUZ2	Zgc:56317 OS=Danio rerio GN=actr1 PE=1 SV=1	149.267	154.467	0.966336	0.151341
A7YYI3	Transmembrane 9 superfamily member OS=Danio rerio GN=tm9sf2 PE=2 SV=1	72.6	75.1333	0.966282	0.678295
B8A4D7	Uncharacterized protein OS=Danio rerio GN=rrbp1a PE=4 SV=1	117.433	121.533	0.966264	0.375075
Q6DRI1	Eukaryotic translation initiation factor 3 subunit E-A OS=Danio rerio GN=eif3ea PE=2 SV=2	320.633	332	0.965763	0.150596
Q6TNU7	Origin recognition complex, subunit 3-like protein OS=Danio rerio GN=orc3 PE=2 SV=1	46.8	48.4667	0.965612	0.809182
F1RED5	Uncharacterized protein OS=Danio rerio GN=zgc:171446 PE=1 SV=1	452.033	468.133	0.965608	0.7351
Q803N7	Casein kinase 2 alpha 1 OS=Danio rerio GN=csnk2a1 PE=1 SV=1	38.9667	40.3667	0.965318	0.256832
Q6TGV4	Proteasome 26S subunit, non-ATPase, 13 OS=Danio rerio GN=psmd13 PE=2 SV=1	1027.8	1064.8	0.965252	0.135156
A8KC30	Proteasome (Prosome, macropain) 26S subunit, ATPase, 1a OS=Danio rerio GN=psmc1a PE=1 SV=1	1675.27	1736.47	0.964756	0.233468
F1QF00	Uncharacterized protein OS=Danio rerio GN=pgm1 PE=1 SV=1	1014.6	1051.8	0.964632	0.582342
B3DKC6	Si:dkey-216e9.5 protein OS=Danio rerio GN=myl12.2 PE=1 SV=1	1434.43	1487.07	0.964606	0.179865
Q6DHI9	Proteasome subunit beta type OS=Danio rerio GN=psmb2 PE=1 SV=1	605.733	628.1	0.96439	0.729352
Q6NV37	Glycogenin 1 OS=Danio rerio GN=gyg1a PE=1 SV=1	5135.43	5328.83	0.963707	0.261847
Q1JPX7	Sept2 protein (Fragment) OS=Danio rerio GN=sept2 PE=2 SV=1	92.2667	95.8	0.963118	0.614253
F1QM02	ELAV-like protein OS=Danio rerio GN=elavl1 PE=1 SV=1	132.833	138	0.96256	0.480309
Q7ZVX8	ATPase, H+ transporting, V1 subunit D OS=Danio rerio GN=atp6v1d PE=1 SV=1	57.1333	59.4	0.961841	0.459087
Q7ZVL6	DNA helicase OS=Danio rerio GN=mcm7 PE=2 SV=1	1655.5	1721.97	0.961401	0.295605
Q803J2	Ube2n protein OS=Danio rerio GN=ube2na PE=1 SV=1	108.6	112.967	0.961346	0.667381
Q803D9	Prmt1 protein (Fragment) OS=Danio rerio GN=prmt1 PE=2 SV=1	1060.43	1103.57	0.960915	0.635674
A0A0R4I9S2	Mini-chromosome maintenance complex-binding protein OS=Danio rerio GN=mcmbp PE=1 SV=1	140.933	146.7	0.960691	0.601508
F1QIP3	Uncharacterized protein OS=Danio rerio GN=ipo4 PE=1 SV=1	277.767	289.167	0.960576	0.278419
Q7ZV55	Eukaryotic translation initiation factor 3 subunit I OS=Danio rerio GN=eif3i PE=2 SV=1	397.567	414.067	0.960151	0.456085
Q5SPJ1	Uncharacterized protein OS=Danio rerio GN=serpina1l PE=1 SV=1	131.5	136.967	0.960088	0.620579
F1RA25	Uncharacterized protein OS=Danio rerio GN=chia.4 PE=1 SV=1	4728.83	4926.07	0.959961	0.664558
B2GSP4	Ubiquitin-like modifier activating enzyme 3 OS=Danio rerio GN=uba3 PE=2 SV=1	187.2	195.033	0.959836	0.0627724
B8JKC1	DNA helicase OS=Danio rerio GN=mcm3l PE=1 SV=1	1299.07	1354.17	0.959311	0.11251
A0A1L1QZG0	Uncharacterized protein (Fragment) OS=Danio rerio GN=cct2 PE=4 SV=1	170.667	177.967	0.958981	0.639408
Q5RKM3	Stress-induced-phosphoprotein 1 (Hsp70/Hsp90-organizing protein) OS=Danio rerio GN=stip1 PE=1 SV=1	2396.7	2500.27	0.958578	0.385616
A0A0R4ISJ5	Uncharacterized protein OS=Danio rerio GN=kif5aa PE=3 SV=1	11.4667	11.9667	0.958217	0.689363
A5WVQ1	Uncharacterized protein OS=Danio rerio GN=caprin1b PE=1 SV=1	575.7	601	0.957903	0.215209
Q503D8	Thioredoxin-like protein OS=Danio rerio GN=txndc12 PE=1 SV=1	314.3	328.167	0.957745	0.721213
F8W3L6	Uncharacterized protein (Fragment) OS=Danio rerio GN=myh9a PE=1 SV=1	5097.67	5323.2	0.957632	0.246833
Q6PHF1	Calcium regulated heat stable protein 1 OS=Danio rerio GN=carhsp1 PE=1 SV=1	146	152.467	0.957586	0.581118
X1WBF2	Uncharacterized protein OS=Danio rerio GN=si:ch211-157j23.2 PE=4 SV=2	1076.87	1124.67	0.957499	0.335093
F6P3G4	26S proteasome non-ATPase regulatory subunit 11A OS=Danio rerio GN=psmd11a PE=2 SV=1	1394.07	1456.23	0.95731	0.0113393
Q6PHI8	Tkt protein OS=Danio rerio GN=tktb PE=1 SV=1	3771.83	3942.1	0.956808	0.577019
Q6P0H6	COP9 signalosome complex subunit 4 OS=Danio rerio GN=cops4 PE=2 SV=1	175.433	183.367	0.956735	0.636688
A0A140LGM4	Uncharacterized protein (Fragment) OS=Danio rerio GN=macrod2 PE=1 SV=1	402.4	420.667	0.956577	0.311699
E9QH84	Uncharacterized protein OS=Danio rerio GN=gemin5 PE=1 SV=1	170	177.8	0.95613	0.44086
A2ARH3	Uncharacterized protein OS=Danio rerio GN=lrp13 PE=1 SV=1	1051.73	1100.67	0.955542	0.494044
F1QBM2	Uncharacterized protein OS=Danio rerio GN=pdcd4a PE=1 SV=1	142.467	149.1	0.955511	0.00431199
A7E2Q8	Zgc:174165 protein OS=Danio rerio GN=zgc:174165 PE=2 SV=1	583.567	610.8	0.955414	0.26492
Q7T394	Lissencephaly-1 homolog A OS=Danio rerio GN=pafah1b1a PE=2 SV=3	69.9333	73.2	0.955373	0.683932
Q6IQE2	Eukaryotic translation elongation factor 1 beta 2 OS=Danio rerio GN=eef1b2 PE=1 SV=1	2331.3	2441.3	0.954942	0.470242
Q6NY25	WD repeat domain 1 OS=Danio rerio GN=wdr1 PE=2 SV=1	1335.97	1399.33	0.954717	0.375504
Q6P3G1	Ceruloplasmin OS=Danio rerio GN=cp PE=1 SV=1	4315.93	4523.83	0.954043	0.710062
Q803W1	Secernin-3 OS=Danio rerio GN=scrn3 PE=2 SV=1	102.5	107.467	0.953784	0.354368
E9QI62	Uncharacterized protein OS=Danio rerio GN=flna PE=1 SV=1	6420.53	6733.03	0.953587	0.0991321
B2GT10	Rars protein OS=Danio rerio GN=rars PE=2 SV=1	1407.43	1475.97	0.953567	0.0688746
F1Q4N4	Uncharacterized protein OS=Danio rerio GN=ndufs2 PE=1 SV=1	56.7333	59.5	0.953501	0.528347
Q4V942	Zgc:56304 protein OS=Danio rerio GN=zgc:56304 PE=2 SV=1	516.7	541.967	0.95338	0.0963481
Q6ZM19	Eukaryotic translation initiation factor 6 OS=Danio rerio GN=eif6 PE=2 SV=1	30.6	32.1	0.953271	0.646452
Q5TZ05	Uncharacterized protein OS=Danio rerio GN=msra PE=1 SV=1	237.4	249.067	0.953158	0.734163
A7E2Q3	Vtnb protein (Fragment) OS=Danio rerio GN=vtnb PE=2 SV=1	350.067	367.333	0.952995	0.575402
Q6PBR5	ATPase, H+ transporting, V1 subunit G isoform 1 OS=Danio rerio GN=atp6v1g1 PE=1 SV=1	470.7	493.933	0.952963	0.402443
G8JL18	Anamorsin OS=Danio rerio GN=ciapin1 PE=1 SV=1	38.9	40.8333	0.952653	0.654168
F1QZ64	Uncharacterized protein OS=Danio rerio GN=abcf2a PE=1 SV=1	265.267	278.467	0.952598	0.257512
X1WBT0	Uncharacterized protein OS=Danio rerio GN=si:dkey-105h12.2 PE=1 SV=1	62.2667	65.4	0.95209	0.38015
F1QJW5	Haloacid dehalogenase-like hydrolase domain-containing protein 2 OS=Danio rerio GN=hdhd2 PE=1 SV=2	179.833	188.9	0.952003	0.610928
B3DKJ9	DNA polymerase OS=Danio rerio GN=pold1 PE=1 SV=1	851.267	894.433	0.951739	0.11518
Q5RI59	Novel protein OS=Danio rerio GN=si:ch211-240l19.6 PE=1 SV=1	125.967	132.367	0.951649	0.624211
A0A0R4IQN8	Nascent polypeptide-associated complex subunit alpha OS=Danio rerio GN=naca PE=1 SV=1	1500.5	1576.9	0.951551	0.310445
F1Q947	Uncharacterized protein OS=Danio rerio GN=ndrg3b PE=1 SV=1	87.2667	91.7333	0.951308	0.69246
A4QN43	Zgc:56454 OS=Danio rerio GN=siae PE=2 SV=1	313.8	330	0.950909	0.723994
Q6PE25	Elongation factor 1-gamma OS=Danio rerio GN=eef1g PE=2 SV=1	5499.87	5785.7	0.950597	0.519831
Q6TNT9	Rab GDP dissociation inhibitor OS=Danio rerio GN=gdi2 PE=1 SV=1	1463.4	1539.5	0.950568	0.042295
A0A0R4I9B2	Lissencephaly-1 homolog OS=Danio rerio GN=pafah1b1b PE=1 SV=1	51.4	54.1	0.950092	0.430189
Q502L9	Si:dkey-180p18.9 protein (Fragment) OS=Danio rerio GN=si:dkey-180p18.9 PE=2 SV=1	99.9333	105.2	0.949937	0.525982
A0AUR8	Zgc:154056 OS=Danio rerio GN=dars PE=2 SV=1	1487.27	1565.7	0.949905	0.540812
A0A0R4IH09	Amidophosphoribosyltransferase OS=Danio rerio GN=ppat PE=1 SV=1	449.933	473.8	0.949627	0.142598
Q9DFT9	Vitellogenin 3 (Fragment) OS=Danio rerio GN=vtg3 PE=2 SV=1	13914.6	14653.8	0.949554	0.362129
A0A0R4ITP0	ATP-dependent 6-phosphofructokinase OS=Danio rerio GN=pfklb PE=1 SV=1	810.3	853.433	0.949459	0.307914
E7EXG2	Uncharacterized protein OS=Danio rerio GN=dbnlb PE=1 SV=1	254.7	268.3	0.94931	0.528944
Q802C9	Eukaryotic translation initiation factor 4A, isoform 1A OS=Danio rerio GN=eif4a1a PE=1 SV=1	2026.07	2134.3	0.949289	0.456253
Q05AK3	Coproporphyrinogen oxidase OS=Danio rerio GN=cpox PE=2 SV=1	42.3333	44.6	0.949178	0.731685
F1QVE4	Uncharacterized protein OS=Danio rerio GN=eef1e1 PE=1 SV=2	149.1	157.133	0.948876	0.103296
A0A0J9YJ95	Uncharacterized protein OS=Danio rerio GN=gsta.1 PE=1 SV=1	526.167	555.067	0.947934	0.320921
A7MBZ6	Zgc:171779 protein OS=Danio rerio GN=zgc:171779 PE=2 SV=1	683.5	721.467	0.947376	0.449196
Q9I9E6	Trifunctional purine biosynthetic protein adenosine-3 OS=Danio rerio GN=gart PE=2 SV=1	1614.43	1704.87	0.946956	0.236379
A0A0R4IK06	Uncharacterized protein OS=Danio rerio GN=ankfy1 PE=1 SV=1	128.033	135.233	0.946759	0.510704
A0A0R4IKV1	Uncharacterized protein OS=Danio rerio GN=ttll12 PE=1 SV=1	457	482.7	0.946758	0.307139
A7MBW8	Zp2l1 protein OS=Danio rerio GN=zp2l1 PE=2 SV=1	149.9	158.333	0.946737	0.272252
A0A0R4IW89	Serine/threonine-protein phosphatase OS=Danio rerio GN=ppp1cab PE=1 SV=1	192.533	203.4	0.946575	0.638255
A8E4S9	Si:ch211-125e6.12 protein OS=Danio rerio GN=si:ch211-125e6.12 PE=1 SV=1	1068.03	1128.37	0.94653	0.705544
B3DKJ0	Chaperonin containing TCP1, subunit 7 (Eta) OS=Danio rerio GN=cct7 PE=1 SV=1	2089.6	2207.97	0.946391	0.116047
Q08C78	Transcription factor BTF3 OS=Danio rerio GN=btf3 PE=1 SV=1	254.933	269.4	0.9463	0.245922
A5WUL8	Cysteine conjugate-beta lyase cytoplasmic (Glutamine transaminase K, kyneurenine aminotransferase) OS=Danio rerio GN=ccbl1 PE=4 SV=1	107.433	113.567	0.945994	0.62825
A0A1C9CJ76	Caspase 3 (Fragment) OS=Danio rerio GN=casp3a PE=2 SV=1	409.7	433.1	0.945971	0.0290851
Q567G0	High-mobility group box 3b OS=Danio rerio GN=hmgb3b PE=2 SV=1	447.633	473.233	0.945904	0.393556
A2RV19	Zgc:158619 protein OS=Danio rerio GN=zgc:158619 PE=2 SV=1	11.0667	11.7	0.945869	0.688355
A0A0R4IC49	AP complex subunit beta OS=Danio rerio GN=ap2b1 PE=1 SV=1	248.967	263.267	0.945682	0.312667
Q6P123	T-complex protein 1 subunit delta OS=Danio rerio GN=cct4 PE=2 SV=1	2385.67	2523	0.945567	0.0570032
F1QTZ4	Uncharacterized protein OS=Danio rerio GN=padi2 PE=1 SV=1	345.467	365.367	0.945534	0.485123
Q7ZW92	Serine/threonine kinase receptor associated protein OS=Danio rerio GN=strap PE=1 SV=1	260.8	275.933	0.945156	0.459754
A0A0R4IX64	Uncharacterized protein OS=Danio rerio GN=si:ch73-132f6.5 PE=1 SV=1	93.4	98.8667	0.944707	0.290122
A0A0R4IYT0	Insulin-like growth factor 2 mRNA-binding protein 3 OS=Danio rerio GN=igf2bp3 PE=1 SV=1	2296.87	2431.77	0.944526	0.438401
F1QET7	Fascin OS=Danio rerio GN=fscn1a PE=1 SV=1	1476.63	1563.6	0.94438	0.605499
A0A0R4IPE2	Uncharacterized protein OS=Danio rerio GN=si:dkey-46g23.5 PE=1 SV=1	6628.6	7019.73	0.944281	0.383502
Q9I9N0	Dap1b OS=Danio rerio GN=dap1b PE=1 SV=1	293.033	310.433	0.943949	0.284082
A0A0R4IAZ9	Uncharacterized protein OS=Danio rerio GN=sec24c PE=1 SV=1	306.7	325.067	0.943499	0.102975
A0A140LG01	Uncharacterized protein OS=Danio rerio GN=myg1 PE=1 SV=1	1173.73	1244.27	0.943313	0.383956
Q6P026	Barrier-to-autointegration factor OS=Danio rerio GN=banf1 PE=1 SV=1	106.467	112.9	0.943017	0.613439
F1R166	Uncharacterized protein OS=Danio rerio GN=eif4a2 PE=1 SV=1	214.033	227.1	0.942463	0.0205279
A0A0R4III1	Uncharacterized protein OS=Danio rerio GN=gsnb PE=1 SV=1	379.7	402.9	0.942417	0.489075
F1QUN8	Uncharacterized protein OS=Danio rerio GN=acta1a PE=3 SV=1	3087.17	3275.8	0.942416	0.099119
Q6NY74	Replication protein A 70 kDa DNA-binding subunit OS=Danio rerio GN=rpa1 PE=1 SV=1	242	256.8	0.942368	0.301897
A1L226	Zgc:158605 OS=Danio rerio GN=prss16 PE=2 SV=1	1624.77	1725.6	0.941566	0.541007
A0A0R4IG00	S-adenosylmethionine synthase OS=Danio rerio GN=mat2aa PE=1 SV=1	80.9	85.9333	0.941427	0.150495
F1QAU6	Uncharacterized protein OS=Danio rerio GN=tjp2b PE=1 SV=2	66.4333	70.5667	0.941427	0.410064
Q7ZV56	Cell division cycle 37 homolog (S. cerevisiae) OS=Danio rerio GN=cdc37 PE=2 SV=1	151.667	161.2	0.94086	0.244645
F1R3J0	Alcohol dehydrogenase [NADP(+)] B OS=Danio rerio GN=akr1a1b PE=1 SV=1	2015.97	2142.9	0.940766	0.545322
A0A0R4ILK0	Uncharacterized protein OS=Danio rerio GN=sars PE=1 SV=1	1230.1	1307.7	0.940659	0.380702
A0A0R4IVW4	Uncharacterized protein OS=Danio rerio GN=zgc:101723 PE=1 SV=1	266.133	282.967	0.940511	0.133293
Q566W6	Zgc:112425 OS=Danio rerio GN=cirbpa PE=1 SV=1	525.733	559	0.940489	0.193236
E7FFQ7	Uncharacterized protein OS=Danio rerio GN=cpdb PE=4 SV=1	998.5	1062.83	0.93947	0.454086
Q7ZU99	Transitional endoplasmic reticulum ATPase OS=Danio rerio GN=vcp PE=1 SV=1	6642.97	7073.87	0.939086	0.0553454
Q7ZU62	Zgc:66168 protein (Fragment) OS=Danio rerio GN=rps27a PE=2 SV=1	1914.03	2038.37	0.939003	0.0460459
Q6PHJ3	Carboxypeptidase OS=Danio rerio GN=ctsa PE=2 SV=1	98.5	104.933	0.938691	0.441525
B8A4V2	Annexin OS=Danio rerio GN=anxa11a PE=1 SV=1	64	68.2	0.938416	0.443366
F1QN45	Uncharacterized protein (Fragment) OS=Danio rerio GN=si:dkey-88l16.3 PE=1 SV=1	1640.67	1749	0.93806	0.416702
B0R1D0	Novel protein (Zgc:63709) OS=Danio rerio GN=psmc4 PE=1 SV=1	2190.27	2335.2	0.937935	0.247391
Q66HW2	EH-domain containing 1 OS=Danio rerio GN=ehd1b PE=1 SV=1	244.633	260.833	0.937891	0.403668
A0A0H2UKK8	Uncharacterized protein OS=Danio rerio GN=pus7 PE=1 SV=1	293.4	312.867	0.93778	0.148841
F1Q740	Uncharacterized protein OS=Danio rerio GN=vars PE=1 SV=2	600.733	640.6	0.937767	0.0402812
F1QM44	Fatty-acid amide hydrolase 2-B OS=Danio rerio GN=faah2b PE=1 SV=1	76.1	81.1667	0.937577	0.171081
F1QFN3	Uncharacterized protein OS=Danio rerio GN=larsb PE=1 SV=2	875.033	933.3	0.937569	0.0413063
X1WE08	Proteasome subunit alpha type OS=Danio rerio GN=si:rp71-45k5.4 PE=3 SV=2	1104.97	1178.6	0.937525	0.500428
R4GEX4	Uncharacterized protein (Fragment) OS=Danio rerio GN=eif3f PE=1 SV=1	107.7	114.9	0.937337	0.0988096
A7E2K6	Si:ch211-250e5.16 protein OS=Danio rerio GN=si:ch211-250e5.16 PE=1 SV=1	615.333	656.633	0.937103	0.455875
A8E5G8	Proteasome subunit beta type OS=Danio rerio GN=psmb5 PE=2 SV=1	2411	2573.03	0.937026	0.477436
Q6DG97	Nudix (Nucleoside diphosphate linked moiety X)-type motif 2 OS=Danio rerio GN=nudt2 PE=1 SV=1	146.767	156.667	0.936809	0.612536
Q8AWD4	Tax1 (Human T-cell leukemia virus type I) binding protein 3 OS=Danio rerio GN=tax1bp3 PE=1 SV=1	206.567	220.533	0.936669	0.255706
F1R1P6	Uncharacterized protein OS=Danio rerio GN=nansa PE=1 SV=2	1909.63	2039.63	0.936263	0.650294
A0A0R4IZC3	Uncharacterized protein OS=Danio rerio GN=arf3a PE=3 SV=1	48.8667	52.2	0.936143	0.478797
Q0V973	Crystallin, lambda 1 OS=Danio rerio GN=cryl1 PE=2 SV=1	1147.3	1225.93	0.935858	0.00931603
E7FGD0	Uncharacterized protein OS=Danio rerio GN=aifm4 PE=1 SV=1	546.7	584.2	0.93581	0.261437
F6P1Y9	Uncharacterized protein OS=Danio rerio GN=acot13 PE=1 SV=1	78.1	83.4667	0.935703	0.567277
A0PJR5	Enoyl-CoA hydratase domain-containing protein 3, mitochondrial OS=Danio rerio GN=echdc3 PE=2 SV=2	77.9	83.3	0.935174	0.243565
B2GNT1	40S ribosomal protein SA OS=Danio rerio GN=rpsa PE=2 SV=1	472.2	505.4	0.934309	0.375155
Q6TGV6	Proteasome subunit alpha type OS=Danio rerio GN=psma5 PE=1 SV=1	1967.9	2107.33	0.933834	0.181208
B2GSA5	Zgc:110323 protein OS=Danio rerio GN=bdh2 PE=2 SV=1	288	308.467	0.93365	0.175528
Q7ZVB5	Small nuclear ribonucleoprotein D3 polypeptide, like OS=Danio rerio GN=snrpd3l PE=1 SV=1	370.367	396.733	0.933541	0.09252
Q5SPD1	Elongation factor-1, delta, b OS=Danio rerio GN=eef1db PE=1 SV=1	985.067	1055.3	0.933447	0.523403
F1R863	Uncharacterized protein (Fragment) OS=Danio rerio GN=si:ch211-226h8.6 PE=4 SV=1	102.433	109.767	0.933192	0.279028
Q7SXP1	Capping protein (Actin filament) muscle Z-line, beta OS=Danio rerio GN=capzb PE=1 SV=1	337.933	362.233	0.932916	0.356011
A0A0B5JQ56	Rnaset2 (Fragment) OS=Danio rerio GN=rnaset2 PE=2 SV=1	157.567	168.9	0.932899	0.23729
Q4KMK1	Elongation factor 1-alpha OS=Danio rerio GN=eef1a1l2 PE=2 SV=1	106.933	114.633	0.932829	0.704998
B0R0V1	Uncharacterized protein OS=Danio rerio GN=pold2 PE=1 SV=1	142.067	152.333	0.932604	0.0672823
F1Q8P7	Uncharacterized protein OS=Danio rerio GN=eif2s2 PE=1 SV=1	180.433	193.567	0.932151	0.241252
A0A0R4IMG2	N-acetylglucosamine-6-sulfatase OS=Danio rerio GN=gnsb PE=1 SV=1	411.233	441.167	0.93215	0.68576
B0S642	3-hydroxyisobutyryl-CoA hydrolase, mitochondrial OS=Danio rerio GN=hibch PE=1 SV=1	40.2667	43.2	0.932099	0.284769
A7YY10	Zgc:171772 protein OS=Danio rerio GN=zgc:171772 PE=1 SV=1	145.633	156.267	0.931954	0.402298
F1RAX8	Ubiquinone biosynthesis monooxygenase COQ6, mitochondrial OS=Danio rerio GN=coq6 PE=2 SV=1	156.133	167.533	0.931954	0.48016
B8JLJ3	Uncharacterized protein OS=Danio rerio GN=ywhaz PE=1 SV=1	682.667	732.7	0.931714	0.0410537
F1QYQ1	Ribosomal protein S6 kinase OS=Danio rerio GN=rps6ka1 PE=1 SV=2	360.5	386.967	0.931605	0.263071
F1R0Y8	Uncharacterized protein OS=Danio rerio GN=zgc:153499 PE=4 SV=2	1148.03	1233.2	0.930938	0.160518
A0A0R4IKU9	Uncharacterized protein OS=Danio rerio GN=jam3b PE=1 SV=1	1152.13	1238.1	0.930566	0.257566
A0A0R4IPH2	Tubulin beta chain OS=Danio rerio GN=tubb4b PE=1 SV=1	390.733	419.9	0.930539	0.0801957
Q503L4	Isoamyl acetate-hydrolyzing esterase 1 homolog OS=Danio rerio GN=iah1 PE=2 SV=2	222.1	238.733	0.930327	0.530803
F1QB54	Polyadenylate-binding protein OS=Danio rerio GN=pabpc1a PE=1 SV=1	255.033	274.133	0.930326	0.108563
Q6NUX4	Leukotriene A(4) hydrolase OS=Danio rerio GN=lta4h PE=2 SV=1	506.3	544.433	0.929958	0.0378975
F1RAM4	Uncharacterized protein OS=Danio rerio GN=zgc:110339 PE=1 SV=1	1949.4	2096.87	0.929673	0.242971
Q98SS0	Egg envelope protein ZP2 OS=Danio rerio GN=zp2.2 PE=2 SV=1	135.7	146	0.929452	0.160562
Q6NYY4	Histone chaperone asf1b-A OS=Danio rerio GN=asf1ba PE=2 SV=1	155.3	167.1	0.929384	0.144374
Q801E6	Malate dehydrogenase OS=Danio rerio GN=mdh1aa PE=1 SV=1	2655.3	2858.07	0.929055	0.447278
E7EYR2	Uncharacterized protein OS=Danio rerio GN=chaf1b PE=4 SV=1	35.3	38	0.928947	0.465523
Q803T5	Adenosylhomocysteinase OS=Danio rerio GN=ahcy PE=1 SV=1	6863.6	7390.63	0.928689	0.537294
F1R683	Mannose-1-phosphate guanyltransferase beta OS=Danio rerio GN=gmppb PE=1 SV=1	353.1	380.267	0.928559	0.386084
Q7T309	Serpin peptidase inhibitor, clade B (Ovalbumin), member 1, like 3 OS=Danio rerio GN=serpinb1l3 PE=1 SV=1	217.933	234.8	0.928166	0.33584
A0A0R4IR61	Uncharacterized protein OS=Danio rerio GN=luc7l PE=1 SV=1	49.4667	53.3333	0.9275	0.36898
Q6IQS6	SUMO-activating enzyme subunit 1 OS=Danio rerio GN=sae1 PE=2 SV=1	1265.57	1364.77	0.927314	0.247718
Q7ZV25	Tubulin cofactor a OS=Danio rerio GN=tbca PE=1 SV=1	522.667	564.033	0.926659	0.401073
B8A565	Uncharacterized protein OS=Danio rerio GN=c9 PE=1 SV=1	1348.1	1454.87	0.926614	0.0134897
L7QIX7	Pentaxin OS=Danio rerio GN=CRP5.2 PE=2 SV=1	798.967	862.733	0.926088	0.372319
Q803Q7	Fructose-bisphosphate aldolase OS=Danio rerio GN=aldoaa PE=1 SV=1	1143.13	1234.87	0.925714	0.515359
A0A0R4ILW8	Uncharacterized protein OS=Danio rerio GN=ggps1 PE=1 SV=1	56.3	60.8667	0.924973	0.501194
F1RBS6	Nucleoside diphosphate kinase OS=Danio rerio GN=nme2b.2 PE=1 SV=1	9948	10755.2	0.924948	0.572623
Q802D5	Profilin OS=Danio rerio GN=pfn2 PE=1 SV=1	2302.77	2489.7	0.924917	0.479999
Q6IQJ2	Tubulin beta chain OS=Danio rerio GN=zgc:153264 PE=1 SV=1	112.933	122.167	0.92442	0.0756928
A3KQ79	Uncharacterized protein OS=Danio rerio GN=si:dkeyp-46h3.2 PE=1 SV=1	1918.27	2075.97	0.924035	0.524501
F1R858	Serotransferrin OS=Danio rerio GN=tfa PE=1 SV=2	3177.67	3440.13	0.923705	0.39653
Q6Q420	Ribosomal protein S15a OS=Danio rerio GN=rps15a PE=1 SV=1	937.467	1015.4	0.923249	0.483962
F1Q8D2	Uncharacterized protein OS=Danio rerio GN=nsfl1c PE=1 SV=1	1128.73	1222.67	0.923173	0.0633683
Q7ZV13	Splicing factor, arginine/serine-rich 2 OS=Danio rerio GN=srsf2a PE=1 SV=1	120	130	0.923077	0.318929
B0UYA7	Protein-lysine N-methyltransferase n6amt2 OS=Danio rerio GN=n6amt2 PE=1 SV=1	40	43.3333	0.923077	0.272111
A0A0A0MPG9	Uncharacterized protein OS=Danio rerio GN=paics PE=1 SV=1	2944.07	3189.47	0.923059	0.407982
Q6DC04	Histone-arginine methyltransferase CARM1 OS=Danio rerio GN=carm1 PE=2 SV=1	73.3667	79.5333	0.922464	0.481373
E7F5V3	Uncharacterized protein OS=Danio rerio GN=fasn PE=1 SV=2	35.5667	38.5667	0.922213	0.219406
Q568N9	Ppa1 protein OS=Danio rerio GN=ppa1b PE=2 SV=1	2923.73	3170.77	0.92209	0.468415
B0S687	DNA polymerase alpha subunit B OS=Danio rerio GN=pola2 PE=1 SV=1	569.767	618.1	0.921803	0.0311872
Q7ZVK8	Mitogen-activated protein kinase OS=Danio rerio GN=mapk3 PE=1 SV=1	667.2	723.933	0.921632	0.093899
E7F9F1	Uncharacterized protein OS=Danio rerio GN=larsa PE=1 SV=1	476.433	517.267	0.921059	0.0271244
B0V2U7	Histamine N-methyltransferase OS=Danio rerio GN=hnmt PE=1 SV=1	92.9333	100.933	0.92074	0.189386
F1RBB9	Uncharacterized protein OS=Danio rerio GN=eef2a.2 PE=4 SV=2	102.8	111.667	0.920597	0.181243
X1WH26	Uncharacterized protein (Fragment) OS=Danio rerio GN=flnbl PE=1 SV=1	310.4	337.2	0.920522	0.0321959
A0A0R4IGN2	Uncharacterized protein OS=Danio rerio GN=vldlr PE=1 SV=1	1265.53	1374.8	0.920522	0.306722
Q7ZVJ0	Profilin OS=Danio rerio GN=pfn2l PE=1 SV=1	1792.57	1948.13	0.920146	0.486673
F1RA91	Uncharacterized protein OS=Danio rerio GN=asl PE=1 SV=1	254.033	276.167	0.919855	0.471112
Q6P0F5	Zgc:77282 OS=Danio rerio GN=eif4h PE=2 SV=1	509.433	553.867	0.919776	0.0616853
F1QNE0	Uncharacterized protein OS=Danio rerio GN=nasp PE=1 SV=1	53.8667	58.5667	0.91975	0.393729
Q6PBX5	1,2-dihydroxy-3-keto-5-methylthiopentene dioxygenase OS=Danio rerio GN=adi1 PE=2 SV=2	256.667	279.1	0.919623	0.3698
Q6PGU7	Isoleucyl-tRNA synthetase OS=Danio rerio GN=iars PE=2 SV=1	969.267	1054.07	0.91955	0.0106234
Q1LYG5	Uncharacterized protein OS=Danio rerio GN=eef2a.1 PE=1 SV=2	66.2667	72.0667	0.919519	0.556195
E9QHT6	Uncharacterized protein OS=Danio rerio GN=si:ch1073-75o15.4 PE=4 SV=1	155.9	169.567	0.919402	0.292778
E7F6Q4	Uncharacterized protein OS=Danio rerio GN=si:dkey-152b24.6 PE=1 SV=1	2774.87	3018.4	0.919317	0.160312
Q0P431	LOC563686 protein (Fragment) OS=Danio rerio GN=si:ch211-145c1.1 PE=2 SV=1	205.833	223.9	0.919309	0.285897
Q7SXN6	Proteasome subunit alpha type OS=Danio rerio GN=psma6a PE=1 SV=1	2335.23	2540.63	0.919154	0.0571915
Q9I9E5	Small nuclear ribonucleoprotein-associated protein OS=Danio rerio GN=snrpb PE=1 SV=1	503.233	547.667	0.918868	0.142402
Q6DHE6	Lysine--tRNA ligase OS=Danio rerio GN=kars PE=1 SV=1	834.733	908.467	0.918838	0.210709
Q90WA5	Protein disulfide isomerase-related protein P5 OS=Danio rerio GN=pdia6 PE=1 SV=1	1204.63	1311.6	0.918446	0.327005
Q7SXG4	SUMO-activating enzyme subunit 2 OS=Danio rerio GN=uba2 PE=1 SV=2	552.2	601.267	0.918395	0.337999
Q7T2P2	T-complex protein 1 subunit gamma OS=Danio rerio GN=cct3 PE=1 SV=1	2377.87	2589.7	0.918202	0.00490735
A0A0R4IQ91	Uncharacterized protein OS=Danio rerio GN=zgc:165453 PE=1 SV=1	5305.47	5778.33	0.918166	0.406112
Q7ZUY0	SET translocation (Myeloid leukemia-associated) A OS=Danio rerio GN=seta PE=1 SV=1	209.167	227.867	0.917934	0.0203248
E7FCD8	Uncharacterized protein OS=Danio rerio GN=atp6v1ab PE=3 SV=1	554.367	604.333	0.917319	0.0506408
Q6NYN3	Importin 7 OS=Danio rerio GN=ipo7 PE=1 SV=1	1279.1	1394.43	0.91729	0.153319
E7F3I8	Uncharacterized protein OS=Danio rerio GN=dhx15 PE=1 SV=1	167.067	182.133	0.917277	0.00866292
A4IG19	Alpha-1,4 glucan phosphorylase OS=Danio rerio GN=pygb PE=2 SV=1	2425.63	2644.83	0.917121	0.292797
Q6NYM2	Cbr1l protein OS=Danio rerio GN=cbr1l PE=2 SV=1	1738.03	1895.57	0.916894	0.3058
A0A0R4IUB5	Uncharacterized protein OS=Danio rerio GN=srsf11 PE=1 SV=1	56.6333	61.7667	0.916892	0.330965
Q6NV13	Nudc protein OS=Danio rerio GN=nudc PE=1 SV=1	472.767	515.7	0.916747	0.00392932
A2BHI1	Uncharacterized protein OS=Danio rerio GN=rac2 PE=1 SV=1	347.267	379.033	0.91619	0.0197465
Q568G3	Enolase 3, (Beta, muscle) OS=Danio rerio GN=eno3 PE=2 SV=2	299.3	326.733	0.916038	0.513883
A0A0R4IGI1	Glyceraldehyde-3-phosphate dehydrogenase OS=Danio rerio GN=gapdh PE=1 SV=1	13125.5	14331.8	0.915835	0.41661
B2KJ26	Deltex1 OS=Danio rerio GN=dtx1 PE=2 SV=1	89.8333	98.1	0.915732	0.671719
F6P0E6	Uncharacterized protein OS=Danio rerio GN=si:ch211-214c7.4 PE=1 SV=1	106.567	116.4	0.915521	0.230759
E7FD05	Uncharacterized protein OS=Danio rerio GN=si:dkey-7j14.6 PE=4 SV=1	375.2	410.033	0.915048	0.424999
F1RDQ5	Beta-hexosaminidase OS=Danio rerio GN=hexa PE=1 SV=1	1341.73	1466.43	0.914964	0.320718
A0A0R4IJT8	Uncharacterized protein OS=Danio rerio GN=cct8 PE=1 SV=1	3409.37	3727.17	0.914734	0.0093865
Q6XMI5	Developmentally regulated GTP-binding protein 1 OS=Danio rerio GN=drg1 PE=2 SV=1	196.9	215.3	0.914538	0.174913
F1QVB1	Uncharacterized protein OS=Danio rerio GN=ptgr1 PE=1 SV=1	3469.2	3793.5	0.914512	0.384727
F1QJ77	Uncharacterized protein OS=Danio rerio GN=rabggta PE=1 SV=2	69.1	75.5667	0.914424	0.397575
A1L1V1	Zgc:158397 OS=Danio rerio GN=fnta PE=1 SV=1	267.267	292.3	0.914357	0.429394
A3KMS4	Vtg7 protein OS=Danio rerio GN=vtg7 PE=2 SV=1	5797.87	6342.73	0.914096	0.266967
A5PMJ7	Uncharacterized protein OS=Danio rerio GN=stx12 PE=1 SV=1	124.6	136.333	0.913936	0.194981
A0A0R4IXM0	S-formylglutathione hydrolase OS=Danio rerio GN=esd PE=1 SV=1	139.433	152.567	0.913917	0.668155
Q6TH32	Muscle cofilin 2 OS=Danio rerio GN=cfl1 PE=1 SV=1	3687.13	4034.47	0.913908	0.0130478
A3KQ75	Uncharacterized protein OS=Danio rerio GN=si:dkeyp-46h3.6 PE=1 SV=1	2212.67	2423.73	0.912917	0.368768
Q7ZV77	Proteasome subunit alpha type OS=Danio rerio GN=psma4 PE=1 SV=1	1734.73	1900.8	0.912633	0.288664
A0A0R4IXC8	Tubulin beta chain OS=Danio rerio GN=tubb6 PE=1 SV=1	253.767	278.067	0.912611	0.138213
Q6NWK1	Capping protein (Actin filament) muscle Z-line, alpha 1 OS=Danio rerio GN=capza1a PE=1 SV=1	439	481.133	0.912429	0.0208541
Q9DDU5	Glutathione S-transferase pi OS=Danio rerio GN=gstp1 PE=1 SV=1	3058.6	3354.47	0.911799	0.531315
A8E7G0	Uncharacterized protein OS=Danio rerio GN=dhdhl PE=1 SV=1	186.633	204.7	0.911741	0.300297
A9JTC4	Mediator of cell motility 1 OS=Danio rerio GN=memo1 PE=1 SV=1	29.5667	32.4333	0.911614	0.617135
B2GQZ0	Txndc17 protein OS=Danio rerio GN=txndc17 PE=2 SV=1	112.567	123.5	0.911471	0.396105
F1QZN3	Uncharacterized protein OS=Danio rerio GN=si:ch211-212c13.10 PE=4 SV=2	174.533	191.5	0.911401	0.569117
Q6P3L0	Major vault protein OS=Danio rerio GN=mvp PE=2 SV=1	1552.37	1703.57	0.911245	0.148631
Q6AXI7	Acyl-Coenzyme A dehydrogenase, C-2 to C-3 short chain OS=Danio rerio GN=acads PE=1 SV=1	388.1	426.033	0.910962	0.30399
Q6P3J5	Eukaryotic translation elongation factor 2 OS=Danio rerio GN=eef2b PE=1 SV=1	11270.8	12382.3	0.910232	0.00476639
Q6P0I2	Proteasome subunit alpha type OS=Danio rerio GN=psma8 PE=1 SV=1	2222.67	2442.2	0.910108	0.180508
Q6PBW6	Chaperonin containing TCP1, subunit 2 (Beta) OS=Danio rerio GN=cct2 PE=2 SV=1	1621.27	1781.73	0.909938	0.00873575
F1R152	N-acetylglucosamine-6-sulfatase OS=Danio rerio GN=gnsa PE=1 SV=2	288.567	317.133	0.909922	0.342194
A5D6S3	Mut protein OS=Danio rerio GN=mut PE=1 SV=1	539.233	592.633	0.909894	0.146633
F1RCM3	Proteasome subunit beta type OS=Danio rerio GN=psmb6 PE=1 SV=1	2674.3	2939.53	0.90977	0.179558
Q08CC8	Tubulin beta chain OS=Danio rerio GN=zgc:153264 PE=2 SV=1	309.167	339.867	0.90967	0.141875
Q3S344	Glutamine fructose-6-phosphate transaminase 1 OS=Danio rerio GN=gfpt1 PE=2 SV=1	2175.4	2391.63	0.909588	0.174847
Q568V5	Uroporphyrinogen decarboxylase (Fragment) OS=Danio rerio GN=urod PE=2 SV=1	98.4667	108.3	0.909203	0.215662
A8WGJ1	Vtg2 protein OS=Danio rerio GN=vtg2 PE=2 SV=1	9073.57	9980.43	0.909136	0.218519
Q6P2T5	Actin related protein 2/3 complex, subunit 2 OS=Danio rerio GN=arpc2 PE=1 SV=1	48.2667	53.1	0.908977	0.396345
Q6DGX8	Proteasome subunit alpha type OS=Danio rerio GN=psma1 PE=1 SV=1	1043.67	1148.2	0.908959	0.294991
A0A0R4IU14	Alpha-mannosidase OS=Danio rerio GN=man2b1 PE=1 SV=1	4224.57	4649.53	0.9086	0.296733
B8JLB0	Uncharacterized protein OS=Danio rerio GN=zp3b PE=1 SV=1	283.067	311.6	0.90843	0.195208
F1QZ52	Uncharacterized protein OS=Danio rerio GN=pde6d PE=1 SV=1	139.633	153.733	0.908283	0.147736
Q1RM15	UDP-galactose-4-epimerase OS=Danio rerio GN=gale PE=2 SV=1	1583.43	1744.43	0.907706	0.236881
Q7ZUD6	Reticulon OS=Danio rerio GN=rtn3 PE=1 SV=1	267.933	295.2	0.907633	0.00986419
Q3B727	Zgc:123289 OS=Danio rerio GN=zgc:123289 PE=2 SV=1	76	83.7667	0.907282	0.0846701
Q6DGL1	Zgc:92871 OS=Danio rerio GN=mydgf PE=1 SV=1	598.2	659.333	0.90728	0.403999
Q7ZU46	Heat shock protein 4, like OS=Danio rerio GN=hspa4a PE=1 SV=1	1135.2	1251.6	0.906999	0.159044
A0A0R4INP2	Uncharacterized protein OS=Danio rerio GN=itih3b PE=4 SV=1	1280.5	1411.97	0.906891	0.388121
A8WG75	Pdia5 protein OS=Danio rerio GN=pdia5 PE=2 SV=1	709.833	783.133	0.906402	0.172671
B5DE37	Uncharacterized protein (Fragment) OS=Danio rerio GN=gcn1 PE=2 SV=1	286.8	316.533	0.906066	0.0892801
F1QK71	DNA helicase OS=Danio rerio GN=mcm5 PE=1 SV=1	1384.37	1528.37	0.905782	0.028457
Q6PBW4	Peptidyl-prolyl cis-trans isomerase OS=Danio rerio GN=ppib PE=2 SV=1	3931.47	4341.37	0.905583	0.573495
A0A0R4ICQ6	Uncharacterized protein OS=Danio rerio GN=psmd8 PE=1 SV=1	1322.4	1460.37	0.905526	0.00562417
F1QII8	Eukaryotic translation initiation factor 3 subunit K OS=Danio rerio GN=eif3k PE=1 SV=1	138.6	153.067	0.905488	0.5147
A0A0R4IQH8	Uncharacterized protein OS=Danio rerio GN=cct6a PE=1 SV=1	2733.33	3018.97	0.905387	0.0137186
F1R340	Uncharacterized protein OS=Danio rerio GN=zgc:113944 PE=4 SV=2	218.567	241.467	0.905163	0.0597059
Q90Z38	Ran binding protein 1 OS=Danio rerio GN=ranbp1 PE=1 SV=1	1229.57	1358.83	0.904869	0.140824
Q6P5I9	Serpina1 protein (Fragment) OS=Danio rerio GN=serpina1 PE=2 SV=1	5558.43	6144.67	0.904595	0.296398
B2GRA4	Chmp4b protein OS=Danio rerio GN=chmp4bb PE=2 SV=1	514.867	569.2	0.904544	0.166148
F1QM43	Guanosine-3',5'-bis(diphosphate) 3'-pyrophosphohydrolase MESH1 OS=Danio rerio GN=hddc3 PE=1 SV=1	117.467	129.867	0.904517	0.384485
B8JLL1	Uncharacterized protein OS=Danio rerio GN=umps PE=1 SV=1	955.967	1057.47	0.904016	0.0591989
A4QP71	Nap1l4a protein OS=Danio rerio GN=nap1l4a PE=2 SV=1	502.933	556.7	0.903419	0.01724
A3KNR2	Novel protein OS=Danio rerio GN=si:dkey-238c7.16 PE=2 SV=1	75.1	83.1667	0.903006	0.332555
B0V0W5	Uncharacterized protein OS=Danio rerio GN=prmt3 PE=1 SV=1	892.833	988.8	0.902946	0.0120397
Q6TGS5	Tubulin alpha chain OS=Danio rerio GN=tuba4l PE=1 SV=1	8725.57	9663.5	0.902941	0.000970361
Q6DHK1	NAD(P)H-hydrate epimerase OS=Danio rerio GN=naxe PE=2 SV=1	1384.5	1534.03	0.902523	0.454668
E9QF73	Uncharacterized protein (Fragment) OS=Danio rerio GN=zgc:153867 PE=1 SV=1	1047.63	1160.87	0.902458	0.481784
F8W378	Uncharacterized protein OS=Danio rerio GN=si:dkey-87o1.2 PE=1 SV=1	115.3	127.767	0.902426	0.281437
F1QIP9	Uncharacterized protein OS=Danio rerio GN=zgc:165518 PE=1 SV=1	15793.5	17505.9	0.902181	0.298826
B8A5D4	Uncharacterized protein OS=Danio rerio GN=txnl1 PE=1 SV=1	678.5	752.233	0.901981	0.0196456
A0A0R4IHH8	Uncharacterized protein OS=Danio rerio GN=prep PE=1 SV=1	238.433	264.367	0.901904	0.0492226
A0MTA1	DNA-(apurinic or apyrimidinic site) lyase OS=Danio rerio GN=apex1 PE=1 SV=1	550.033	609.867	0.901891	0.364953
F1QZL6	Glucose-6-phosphate isomerase OS=Danio rerio GN=gpia PE=1 SV=1	1796.17	1991.87	0.90175	0.0766444
E7F650	Uncharacterized protein OS=Danio rerio GN=avd PE=1 SV=1	1182.57	1311.43	0.901736	0.27495
B8JIS8	Uncharacterized protein OS=Danio rerio GN=gstm.1 PE=1 SV=1	5254.3	5827.87	0.901582	0.411909
F1R7K1	Uncharacterized protein OS=Danio rerio GN=prpf8 PE=4 SV=2	50.9667	56.5333	0.901533	0.473241
E7FFZ3	Uncharacterized protein OS=Danio rerio GN=si:dkey-46g23.2 PE=1 SV=2	2117	2348.57	0.901401	0.20586
B2GP62	60S ribosomal protein L27 OS=Danio rerio GN=rpl27 PE=2 SV=1	1143.2	1268.83	0.900985	0.160927
Q5TZG5	Ezrin OS=Danio rerio GN=ezrb PE=1 SV=1	636.767	707.3	0.900278	0.0256117
Q7SYB1	Zgc:85662 protein (Fragment) OS=Danio rerio GN=ugp2b PE=2 SV=1	1940.13	2155.57	0.900057	0.137481
E7EZ90	Uncharacterized protein OS=Danio rerio GN=thop1 PE=1 SV=1	5158.57	5731.4	0.900054	0.353749
Q6GMK8	Mannose-1-phosphate guanyltransferase alpha-A OS=Danio rerio GN=gmppaa PE=2 SV=1	364.967	405.833	0.899302	0.073987
Q567V5	Novel protein similar to vertebrate small nuclear ribonucleoprotein D2 polypeptide 16.5kDa (SNRPD2) OS=Danio rerio GN=snrpd2 PE=1 SV=1	499.633	555.6	0.899268	0.00492327
A7YYE3	40S ribosomal protein S6 OS=Danio rerio GN=rps6 PE=2 SV=1	324.033	360.7	0.898346	0.228627
Q1LYQ0	Novel protein OS=Danio rerio GN=CH211-31O18.2-001 PE=1 SV=1	69.1333	76.9667	0.898224	0.314802
Q7T3B8	ARD1 homolog a, N-acetyltransferase OS=Danio rerio GN=naa10 PE=1 SV=1	110.3	122.833	0.897965	0.242404
A8E5F3	Glyoxalase domain containing 4 OS=Danio rerio GN=glod4 PE=1 SV=1	620.933	691.567	0.897865	0.171379
B3DKL6	DNA (cytosine-5)-methyltransferase OS=Danio rerio GN=dnmt1 PE=2 SV=1	1683.13	1874.87	0.897735	0.136639
Q6P3J2	Rho GDP dissociation inhibitor (GDI) alpha OS=Danio rerio GN=arhgdia PE=1 SV=1	687	765.367	0.897609	0.145876
A0A0G2KSF3	Uncharacterized protein OS=Danio rerio GN=LOC103911589 PE=4 SV=1	114.767	127.933	0.897082	0.605632
F1QW66	Uncharacterized protein (Fragment) OS=Danio rerio GN=ddx41 PE=1 SV=1	291.633	325.4	0.89623	0.271841
Q6P5L8	Hydroxysteroid dehydrogenase-like protein 2 OS=Danio rerio GN=hsdl2 PE=2 SV=1	223.967	249.9	0.896225	0.000403208
A0A0R4IAT0	Uncharacterized protein OS=Danio rerio GN=cttn PE=1 SV=1	595.933	665.467	0.895512	0.0487112
Q4V966	Sept7a protein OS=Danio rerio GN=sept7a PE=2 SV=1	223.733	250.033	0.894814	0.109144
Q7ZU43	Carboxypeptidase, vitellogenic-like OS=Danio rerio GN=cpvl PE=1 SV=1	54.3667	60.7667	0.894679	0.117008
F8W5B8	Alpha-1,4 glucan phosphorylase OS=Danio rerio GN=pygl PE=1 SV=1	6174.5	6902.07	0.894587	0.188817
A1L2D9	LOC557557 protein (Fragment) OS=Danio rerio GN=cfi PE=2 SV=1	82.2667	91.9667	0.894527	0.374423
F1QB47	Uncharacterized protein OS=Danio rerio GN=eif5b PE=1 SV=2	240.767	269.167	0.894489	0.278041
B8A5E8	Uncharacterized protein OS=Danio rerio GN=ide PE=3 SV=2	380.967	426	0.894288	0.30526
Q8UVG7	Fatty acid binding protein 3, muscle and heart OS=Danio rerio GN=fabp3 PE=1 SV=1	3898.63	4361.13	0.89395	0.406691
A4QN66	mRNA cap guanine-N7 methyltransferase OS=Danio rerio GN=rnmt PE=2 SV=1	72.9667	81.6333	0.893834	0.173919
Q7ZU42	Obg-like ATPase 1 OS=Danio rerio GN=ola1 PE=2 SV=1	122.367	136.933	0.893622	0.0310724
E9QCA5	Uncharacterized protein OS=Danio rerio GN=LOC100331909 PE=1 SV=1	985.4	1102.73	0.893598	0.00993907
Q32PP0	Kelch repeat-containing protein OS=Danio rerio GN=krcp PE=1 SV=1	32.9667	36.9	0.893406	0.509881
F1Q5P5	Mothers against decapentaplegic homolog OS=Danio rerio GN=smad2 PE=1 SV=1	205.967	230.6	0.893177	0.0479751
Q4V9I4	Si:dkey-276i5.1 protein (Fragment) OS=Danio rerio GN=gars PE=2 SV=1	2123.03	2377.37	0.893019	0.339082
F1QCH7	Uncharacterized protein (Fragment) OS=Danio rerio GN=zgc:162816 PE=1 SV=2	58.7	65.7333	0.893002	0.0695048
A3KQK2	Uncharacterized protein OS=Danio rerio GN=asns PE=1 SV=1	111.367	124.733	0.892838	0.223961
F6PBM1	Uncharacterized protein OS=Danio rerio GN=macrod1 PE=1 SV=1	179.067	200.567	0.892804	0.166543
Q5XJ03	Fdps protein (Fragment) OS=Danio rerio GN=fdps PE=2 SV=1	128.633	144.1	0.892667	0.249455
Q504C0	Ubiquitin carboxyl-terminal hydrolase OS=Danio rerio GN=uchl3 PE=1 SV=1	373.867	418.833	0.892638	0.270093
Q2TL58	Serine hydroxymethyltransferase OS=Danio rerio GN=shmt1 PE=2 SV=1	3997.9	4478.9	0.892608	0.254636
A2CEW4	Uncharacterized protein OS=Danio rerio GN=atic PE=1 SV=1	4906.37	5496.8	0.892586	0.268321
B1H1M3	Prosc protein OS=Danio rerio GN=prosc PE=1 SV=1	230.7	258.467	0.892572	0.0697533
E7F8Y5	Translationally-controlled tumor protein homolog OS=Danio rerio GN=tpt1 PE=1 SV=2	1537.47	1722.7	0.892475	0.0825629
E7FDV9	Uncharacterized protein OS=Danio rerio GN=cars PE=1 SV=1	469.767	526.667	0.891962	0.163286
Q7T339	Charged multivesicular body protein 5 OS=Danio rerio GN=chmp5 PE=2 SV=1	485.433	544.333	0.891794	0.309619
A0A0R4ICD4	Uncharacterized protein OS=Danio rerio GN=mrps28 PE=1 SV=1	143.267	160.733	0.891331	0.225412
A9C3T0	Uncharacterized protein OS=Danio rerio GN=prkar2aa PE=1 SV=1	336.9	378.133	0.890956	0.176819
F1QR17	Uncharacterized protein OS=Danio rerio GN=aldh7a1 PE=1 SV=1	3328.97	3736.87	0.890844	0.405856
Q6TH15	Eukaryotic translation initiation factor 3 subunit D OS=Danio rerio GN=eif3d PE=2 SV=1	310.7	348.867	0.890598	0.0682924
F1QTL9	Uncharacterized protein OS=Danio rerio GN=hnrnpa0b PE=1 SV=1	209.2	234.933	0.890465	0.117364
Q5TZ72	Uncharacterized protein OS=Danio rerio GN=pfas PE=1 SV=1	890.533	1000.27	0.890296	0.0766594
A0A0R4IEP3	Uncharacterized protein OS=Danio rerio GN=capza1b PE=1 SV=1	138.267	155.333	0.890129	0.150565
Q6DI20	Dipeptidylpeptidase 3 OS=Danio rerio GN=dpp3 PE=1 SV=1	1999.53	2246.6	0.890026	0.224431
Q7T3B1	Proteasome (Prosome, macropain) 26S subunit, ATPase 2 OS=Danio rerio GN=psmc2 PE=1 SV=1	2083.3	2340.87	0.88997	0.044533
A3KQ78	Uncharacterized protein OS=Danio rerio GN=si:dkeyp-46h3.3 PE=4 SV=1	3289.47	3696.5	0.889887	0.237501
G1K2N0	40S ribosomal protein S25 OS=Danio rerio GN=rps25 PE=1 SV=1	1014.8	1140.4	0.889863	0.0613704
F1Q5L6	Uncharacterized protein OS=Danio rerio GN=ddx5 PE=1 SV=1	71.0333	79.8333	0.88977	0.244603
F1QKQ1	Homeobox protein cut-like OS=Danio rerio GN=cux2b PE=3 SV=2	123.9	139.267	0.88966	0.0721499
A9JT03	Aminopeptidase-like 1 OS=Danio rerio GN=npepl1 PE=2 SV=1	1332.23	1498.03	0.889322	0.301992
Q4VBV2	40S ribosomal protein S27 OS=Danio rerio GN=rps27.1 PE=1 SV=1	51.0333	57.4	0.889082	0.326362
Q6P102	Tyrosine 3-monooxygenase/tryptophan 5-monooxygenase activation protein, beta polypeptide like OS=Danio rerio GN=ywhabl PE=1 SV=1	954.467	1073.6	0.889034	0.0223751
F1R437	Uncharacterized protein OS=Danio rerio GN=ftr86 PE=1 SV=1	80.2667	90.3	0.888889	0.407435
F1QP99	Protein disulfide-isomerase OS=Danio rerio GN=zgc:77086 PE=1 SV=1	840.033	945.1	0.88883	0.020573
Q7SXU7	HLA-B associated transcript 1 OS=Danio rerio GN=ddx39b PE=1 SV=1	142.5	160.4	0.888404	0.0415436
Q7ZTU4	Platelet-activating factor acetylhydrolase, isoform Ib, gamma subunit OS=Danio rerio GN=pafah1b3 PE=1 SV=1	144.333	162.467	0.888387	0.193519
Q66I42	Radixin OS=Danio rerio GN=msna PE=1 SV=1	815.5	917.967	0.888376	0.255684
A0A0R4IIH9	Uncharacterized protein OS=Danio rerio GN=adkb PE=1 SV=1	526.4	592.633	0.888239	0.084085
B2GTD1	Ribosome biogenesis protein WDR12 OS=Danio rerio GN=wdr12 PE=2 SV=1	160.8	181.067	0.888071	0.0355224
A7MC26	LOC751830 protein (Fragment) OS=Danio rerio GN=st8sia7.1 PE=2 SV=1	260.067	292.867	0.888004	0.121772
Q6TNR8	6-phosphogluconate dehydrogenase, decarboxylating OS=Danio rerio GN=pgd PE=2 SV=1	1359.53	1531	0.888003	0.374135
E7EZE6	Uncharacterized protein OS=Danio rerio GN=lsm3 PE=1 SV=1	319.067	359.333	0.887941	0.187584
A2VCX7	Phenylalanyl-tRNA synthetase, alpha subunit OS=Danio rerio GN=farsa PE=2 SV=1	94.6	106.6	0.88743	0.0187737
Q6IMW9	LSM6 homolog, U6 small nuclear RNA associated (S. cerevisiae) OS=Danio rerio GN=lsm6 PE=1 SV=1	358.533	404.133	0.887166	0.255197
A0A0N4SU88	Uncharacterized protein OS=Danio rerio GN=kiaa0101 PE=1 SV=1	90.5667	102.1	0.887039	0.255329
B2GSN3	Zgc:110816 OS=Danio rerio GN=armt1 PE=2 SV=1	285.8	322.233	0.886935	0.045761
Q6P5M9	Tubulin beta chain OS=Danio rerio GN=tubb4b PE=2 SV=1	10875.4	12264.9	0.88671	8.83e-05
Q6P0Z0	Lamin L3 OS=Danio rerio GN=lmnl3 PE=1 SV=1	150.633	169.967	0.886252	0.0240887
E7FF41	Uncharacterized protein OS=Danio rerio GN=ahsg1 PE=1 SV=1	222.8	251.4	0.886237	0.0470005
E7FE19	Uncharacterized protein OS=Danio rerio GN=cnp PE=1 SV=1	2907.27	3280.83	0.886137	0.0182046
Q32LS3	Sb:cb283 protein (Fragment) OS=Danio rerio GN=sb:cb283 PE=2 SV=1	1055.5	1191.83	0.88561	0.226025
B0R026	Protein arginine N-methyltransferase 5 OS=Danio rerio GN=prmt5 PE=1 SV=1	461.833	521.767	0.885134	0.0194849
Q7ZW95	Ribosomal protein L4 OS=Danio rerio GN=rpl4 PE=1 SV=1	487.9	551.267	0.885053	0.0739978
Q4V984	Zgc:86773 protein OS=Danio rerio GN=rab1bb PE=1 SV=1	144.833	163.667	0.884929	0.120729
Q9PTP1	Proliferating cell nuclear antigen OS=Danio rerio GN=pcna PE=1 SV=2	2382	2692.43	0.884702	0.281555
E7F0E8	Uncharacterized protein OS=Danio rerio GN=xpo1a PE=1 SV=2	62.5333	70.7	0.884488	0.278055
Q6P5L3	60S ribosomal protein L19 OS=Danio rerio GN=rpl19 PE=2 SV=1	858.633	970.967	0.884308	0.300236
Q7ZTI0	Sjogren syndrome antigen B (Autoantigen La) OS=Danio rerio GN=ssb PE=1 SV=1	1193	1349.27	0.884184	0.220898
Q3B7P9	Ribosomal protein L7 OS=Danio rerio GN=rpl7 PE=2 SV=1	1515.13	1714.17	0.883889	0.017983
A0A0R4IJ38	Uncharacterized protein OS=Danio rerio GN=psmd1 PE=1 SV=1	1829.33	2069.77	0.883836	0.136
Q7SYD0	Carbonyl reductase 1 OS=Danio rerio GN=cbr1 PE=1 SV=1	436.7	494.133	0.88377	0.0177997
Q1MTI4	Triosephosphate isomerase A OS=Danio rerio GN=tpi1a PE=2 SV=1	900.667	1019.57	0.883382	0.125994
A0A0R4IXD5	Uncharacterized protein OS=Danio rerio GN=eif4eb PE=1 SV=1	209.033	236.633	0.883364	0.0962884
E9QGW0	Uncharacterized protein OS=Danio rerio GN=pdk3a PE=4 SV=1	64.0333	72.5	0.883218	0.339355
Q7ZV92	PRP19/PSO4 homolog (S. cerevisiae) OS=Danio rerio GN=prp19 PE=1 SV=1	162.433	183.933	0.88311	0.0433772
Q1L907	Gstr1 protein OS=Danio rerio GN=gstr PE=1 SV=1	1634.5	1850.87	0.8831	0.0198879
A3KQX1	Uncharacterized protein OS=Danio rerio GN=cndp2 PE=1 SV=1	880.733	997.467	0.88297	0.107004
Q1MT86	Ubiquitinyl hydrolase 1 OS=Danio rerio GN=usp5 PE=1 SV=1	1905.57	2159.93	0.882234	0.103631
Q8QGV4	Lipocalin-type prostaglandin D synthase-like protein OS=Danio rerio GN=ptgdsb.1 PE=2 SV=1	79.3667	89.9667	0.882179	0.0792237
E7EXW8	Uncharacterized protein OS=Danio rerio GN=glg1a PE=1 SV=2	58.6333	66.4667	0.882146	0.268815
Q5XIZ6	Glycerol-3-phosphate dehydrogenase 1-like protein OS=Danio rerio GN=gpd1l PE=2 SV=1	261.367	296.333	0.882002	0.00843832
Q8JFV8	Synaptic vesicle membrane protein VAT-1 homolog OS=Danio rerio GN=vat1 PE=2 SV=1	1276.7	1448.2	0.881577	0.0499158
A0A0R4IN76	Uncharacterized protein (Fragment) OS=Danio rerio GN=gbe1b PE=1 SV=2	1529.2	1735	0.881383	0.101428
E9QJN4	PAB-dependent poly(A)-specific ribonuclease subunit PAN2 OS=Danio rerio GN=pan2 PE=1 SV=1	172.3	195.5	0.88133	0.109282
A0A0R4ICX9	Eukaryotic translation initiation factor 3 subunit A OS=Danio rerio GN=eif3s10 PE=1 SV=1	1078.4	1223.63	0.88131	0.00868595
Q7SZR9	Zgc:65780 OS=Danio rerio GN=wdr77 PE=2 SV=1	583.467	662.567	0.880616	0.0450362
Q6NYR4	Heat shock cognate 71 kDa protein OS=Danio rerio GN=hspa8 PE=1 SV=1	11454.8	13014.2	0.88018	0.187355
A0A0R4INC0	Uncharacterized protein OS=Danio rerio GN=eml1 PE=4 SV=1	856.667	973.467	0.880016	0.233108
F1R0C0	Uncharacterized protein OS=Danio rerio GN=pgls PE=4 SV=1	232.2	263.9	0.879879	0.0828137
Q6P6F0	Zgc:77702 OS=Danio rerio GN=rps17 PE=1 SV=1	370.367	421.067	0.879592	0.00803691
F1Q4N7	Uncharacterized protein OS=Danio rerio GN=anp32b PE=1 SV=1	213.967	243.3	0.879436	0.0181998
F1R6L3	Uncharacterized protein (Fragment) OS=Danio rerio GN=cirbpb PE=1 SV=1	432.433	491.9	0.879108	0.0174802
P79733	Ribonucleoside-diphosphate reductase subunit M2 OS=Danio rerio GN=rrm2 PE=1 SV=1	411.933	468.733	0.878822	0.014214
Q7ZUG6	Ribosomal protein L30 OS=Danio rerio GN=rpl30 PE=1 SV=1	95.2333	108.367	0.878807	0.110951
F1QNA0	Presequence protease, mitochondrial OS=Danio rerio GN=pitrm1 PE=1 SV=1	853.333	971.033	0.878789	0.420295
F1QWB4	Uncharacterized protein OS=Danio rerio GN=hnrnpk PE=1 SV=1	70.7333	80.5	0.878675	0.263709
F1QP23	Uncharacterized protein OS=Danio rerio GN=eprs PE=1 SV=1	574.367	654	0.878236	0.0437684
Q08CI5	Biliverdin reductase A OS=Danio rerio GN=blvra PE=2 SV=1	151.267	172.3	0.877926	0.130381
F1QWW1	tRNA pseudouridine synthase OS=Danio rerio GN=pus1 PE=1 SV=1	211.367	240.767	0.87789	0.129165
A8KC11	Carbonic anhydrase VII OS=Danio rerio GN=ca7 PE=1 SV=1	21.5667	24.5667	0.877883	0.282122
F1REP2	Uncharacterized protein OS=Danio rerio GN=zgc:171426 PE=1 SV=1	2674.23	3046.5	0.877805	0.0930618
A7MCD6	Zgc:110343 protein OS=Danio rerio GN=prdx1 PE=2 SV=1	1445.13	1646.4	0.877753	0.139368
B2GSV7	Sec23a protein OS=Danio rerio GN=sec23a PE=2 SV=1	134.467	153.2	0.87772	0.202935
Q6PGY7	Zgc:63561 OS=Danio rerio GN=cisd1 PE=1 SV=1	78.1333	89.0333	0.877574	0.203019
A0A0R4IJ08	Uncharacterized protein OS=Danio rerio GN=spna2 PE=1 SV=1	25.7667	29.3667	0.877412	0.345376
Q4KME9	Prps1a protein OS=Danio rerio GN=prps1a PE=1 SV=1	981.1	1118.27	0.87734	0.149203
Q6P0C0	Zgc:77147 OS=Danio rerio GN=stard10 PE=2 SV=1	149.333	170.233	0.877227	0.00336336
F1R6K1	Uncharacterized protein OS=Danio rerio GN=phex PE=1 SV=1	4371.3	4983.4	0.877172	0.24297
Q9PWC8	Egg envelope protein ZP2 OS=Danio rerio GN=zp2.1 PE=2 SV=1	2312.83	2636.97	0.877081	0.108956
Q7T3L7	Cell division control protein 2 OS=Danio rerio GN=cdk1 PE=1 SV=1	164.4	187.5	0.8768	0.114565
Q7ZUP4	Eukaryotic translation initiation factor 5A OS=Danio rerio GN=eif5a2 PE=1 SV=1	1342.87	1531.67	0.876736	0.112812
Q6DBW5	Zgc:101136 OS=Danio rerio GN=lsm1 PE=1 SV=1	460.933	525.767	0.876688	0.0743287
A8KB13	Si:dkey-46g23.3 protein OS=Danio rerio GN=si:dkey-46g23.3 PE=2 SV=1	293.033	334.267	0.876645	0.112367
Q5TZD2	Uncharacterized protein OS=Danio rerio GN=prdx6 PE=1 SV=1	1259.37	1436.67	0.876589	0.0189042
A0A0R4II97	Stathmin OS=Danio rerio GN=stmn1a PE=1 SV=1	112.1	127.9	0.876466	0.107193
F1Q9X9	Uncharacterized protein OS=Danio rerio GN=trap1 PE=1 SV=1	75.9	86.6	0.876443	0.218253
Q5U403	Diphosphomevalonate decarboxylase OS=Danio rerio GN=mvd PE=2 SV=1	136.167	155.367	0.876421	0.0112257
F1R3F7	Uncharacterized protein OS=Danio rerio GN=c1qbp PE=1 SV=1	673.2	768.133	0.87641	0.339394
A0A0R4IPV5	Protein disulfide-isomerase OS=Danio rerio GN=p4hb PE=1 SV=1	6842.17	7818.37	0.87514	0.119381
F1RCB2	Uncharacterized protein OS=Danio rerio GN=ddx3b PE=1 SV=1	33.1	37.8333	0.87489	0.0142645
Q9PVK4	L-lactate dehydrogenase B-A chain OS=Danio rerio GN=ldhba PE=2 SV=4	7008	8010.67	0.874834	0.243666
F1R3G8	Uncharacterized protein OS=Danio rerio GN=srm PE=1 SV=1	441.267	504.567	0.874546	0.18895
F1QXV8	Phosphoglycerate kinase OS=Danio rerio GN=pgk1 PE=1 SV=1	2934.13	3355.97	0.874303	0.0215547
Q6NZU0	Heat shock protein 4 OS=Danio rerio GN=hspa4b PE=1 SV=1	2491.13	2849.63	0.874194	0.0989906
F1QHJ1	40S ribosomal protein S26 OS=Danio rerio GN=rps26l PE=3 SV=1	331.233	378.933	0.87412	0.200947
Q6PGW2	Zgc:112265 protein (Fragment) OS=Danio rerio GN=zgc:112265 PE=2 SV=1	1123.17	1285.03	0.874037	0.0320991
A1L243	LDLR chaperone MESD OS=Danio rerio GN=mesdc2 PE=2 SV=2	320.2	366.767	0.873035	0.263255
A0A0R4IA64	Uncharacterized protein OS=Danio rerio GN=eef1da PE=1 SV=1	757.3	867.467	0.873002	0.305111
Q6P5M3	Ribosomal protein S9 OS=Danio rerio GN=rps9 PE=1 SV=1	1568.67	1797.07	0.872904	0.255079
E7FB58	NADPH:adrenodoxin oxidoreductase, mitochondrial OS=Danio rerio GN=fdxr PE=1 SV=1	98.9	113.3	0.872904	0.00351136
Q503V0	Charged multivesicular body protein 6 OS=Danio rerio GN=chmp6 PE=2 SV=3	171.233	196.233	0.872601	0.062129
B2GPT2	Eukaryotic translation initiation factor 3 subunit M OS=Danio rerio GN=eif3m PE=2 SV=1	87.7667	100.6	0.872432	0.0803686
E9QHY5	Uncharacterized protein OS=Danio rerio GN=si:dkey-229d11.5 PE=1 SV=2	1625	1862.83	0.872327	0.0111372
Q7ZUW3	Deoxyhypusine synthase OS=Danio rerio GN=dhps PE=2 SV=1	182.1	208.767	0.872266	0.0352212
B2GSC5	Zgc:110460 protein OS=Danio rerio GN=eif2a PE=2 SV=1	83.1667	95.4	0.871768	0.143682
A0A0R4IUR6	S-(hydroxymethyl)glutathione dehydrogenase OS=Danio rerio GN=adh5 PE=1 SV=1	4050.57	4646.87	0.871677	0.272536
B2GSY7	DNA mismatch repair protein OS=Danio rerio GN=msh2 PE=2 SV=1	124	142.3	0.871398	0.119134
F1R7V9	Uncharacterized protein OS=Danio rerio GN=eml2 PE=1 SV=1	1016.07	1166.07	0.871362	0.0758359
B0S6P2	Uncharacterized protein OS=Danio rerio GN=si:dkey-216e24.3 PE=4 SV=1	127	145.767	0.871255	0.219269
Q8JHJ1	60S ribosomal protein L35 OS=Danio rerio GN=rpl35 PE=2 SV=3	692.433	794.967	0.871022	0.0188694
F1QDT3	Uncharacterized protein OS=Danio rerio GN=nle1 PE=1 SV=1	49.9333	57.3667	0.870424	0.125832
Q6P696	Lactoylglutathione lyase OS=Danio rerio GN=glo1 PE=1 SV=1	163.867	188.267	0.870397	0.15845
A0A0R4IQ83	Uncharacterized protein OS=Danio rerio GN=si:ch211-156b7.4 PE=4 SV=1	547.167	628.767	0.870222	0.126256
Q9W6H5	SUMO-conjugating enzyme UBC9-A OS=Danio rerio GN=ube2ia PE=1 SV=1	57.2333	65.8	0.869807	0.342547
Q5BKW5	Ribosomal protein L12 OS=Danio rerio GN=rpl12 PE=2 SV=1	1067.4	1227.33	0.86969	0.0481698
F1R4B7	Uncharacterized protein OS=Danio rerio GN=usp14 PE=1 SV=1	51.9	59.7	0.869347	0.03132
Q6DGJ6	Peroxiredoxin 2 OS=Danio rerio GN=prdx2 PE=1 SV=1	5008.27	5761.7	0.869234	0.218722
B8JLK7	Zinc finger CCCH domain-containing protein 15 OS=Danio rerio GN=zc3h15 PE=1 SV=1	114.367	131.6	0.869048	0.200599
F1QG80	Uncharacterized protein OS=Danio rerio GN=rpl22 PE=1 SV=1	955.467	1099.5	0.869001	0.0685805
A8E526	Rpl14 protein OS=Danio rerio GN=rpl14 PE=1 SV=1	552.467	635.833	0.868886	0.138744
Q6NWJ5	Tubulin alpha chain OS=Danio rerio GN=tuba8l4 PE=1 SV=1	3412.23	3927.9	0.868717	0.00100688
Q5SNX7	Galactocerebrosidase OS=Danio rerio GN=galc PE=2 SV=1	437.467	503.6	0.868679	0.278638
Q6NYE2	Protein RCC2 homolog OS=Danio rerio GN=rcc2 PE=2 SV=1	324.1	373.167	0.868513	0.13564
A0A0R4IJR3	Uncharacterized protein OS=Danio rerio GN=org PE=1 SV=1	662.767	763.767	0.867761	0.143307
Q6DRF3	Proteasome subunit beta type OS=Danio rerio GN=psmb1 PE=1 SV=1	2512.97	2895.97	0.867747	0.112998
B3DH54	Zgc:152810 protein OS=Danio rerio GN=ncl PE=2 SV=1	529.033	609.967	0.867315	0.0288138
Q1JPW4	X-prolyl aminopeptidase (Aminopeptidase P) 1, soluble OS=Danio rerio GN=xpnpep1 PE=2 SV=1	820.967	946.767	0.867127	0.0584441
H0WEB6	Uncharacterized protein (Fragment) OS=Danio rerio GN=si:dkeyp-98a7.3 PE=4 SV=1	1977.37	2280.63	0.867025	0.0460999
Q7ZUQ0	Actin related protein 2/3 complex, subunit 1A OS=Danio rerio GN=arpc1a PE=1 SV=1	173.433	200.033	0.867022	0.192387
E7F9Y7	Uncharacterized protein OS=Danio rerio GN=abhd10b PE=1 SV=1	107.967	124.533	0.86697	0.31231
F1QFL1	Uncharacterized protein OS=Danio rerio GN=mars PE=1 SV=1	346.533	399.733	0.866911	0.02153
Q7T2A5	Eukaryotic translation initiation factor 3 subunit L OS=Danio rerio GN=eif3l PE=2 SV=1	305.633	352.6	0.866799	0.027925
B2CQD3	Nucleoplasmin OS=Danio rerio GN=npm2b PE=1 SV=2	1213.9	1400.67	0.866659	0.245978
Q6IQG3	Farnesyltransferase, CAAX box, beta OS=Danio rerio GN=fntb PE=1 SV=1	392.9	453.667	0.866054	0.0812906
F6NHI0	Glucose-6-phosphate 1-dehydrogenase OS=Danio rerio GN=g6pd PE=1 SV=1	203	234.4	0.866041	0.0405731
A8WFS1	Eftud2 protein OS=Danio rerio GN=eftud2 PE=2 SV=1	502.033	580.233	0.865227	0.0264692
A1L230	Zgc:158614 OS=Danio rerio GN=aifm4 PE=2 SV=1	235.7	272.467	0.86506	0.00162142
Q8AY63	Brain-subtype creatine kinase OS=Danio rerio GN=ckbb PE=1 SV=1	4639.6	5366.5	0.864549	0.0708542
B8A611	Cytosolic endo-beta-N-acetylglucosaminidase OS=Danio rerio GN=engase PE=1 SV=1	109.1	126.233	0.864273	0.18151
B8A5V6	Uncharacterized protein OS=Danio rerio GN=pdlim1 PE=1 SV=1	220.167	254.9	0.863737	0.0592653
A0A0B5JS27	Calr3b (Fragment) OS=Danio rerio GN=calr3b PE=2 SV=1	1467.2	1698.87	0.863635	0.485337
Q6GML2	Zgc:91845 OS=Danio rerio GN=prpsap1 PE=2 SV=1	837.4	970.2	0.863121	0.118459
A8WFS6	Zgc:171446 protein OS=Danio rerio GN=zgc:171446 PE=2 SV=1	15436.5	17887.6	0.862976	0.124571
Q6P5J4	Peptidyl-prolyl cis-trans isomerase (Fragment) OS=Danio rerio GN=ppiaa PE=2 SV=1	1454.2	1685.47	0.862788	0.169423
A8HAJ8	Uncharacterized protein OS=Danio rerio GN=c8b PE=1 SV=1	21.3667	24.7667	0.862719	0.292628
Q6DRD2	26S protease regulatory subunit S10B OS=Danio rerio GN=psmc6 PE=1 SV=1	950.1	1101.83	0.86229	0.00354918
A0A0R4ILT4	Uncharacterized protein OS=Danio rerio GN=prkcsh PE=1 SV=1	928.267	1076.8	0.86206	0.0937442
Q6AZC1	Proteasome (Prosome, macropain) 26S subunit, ATPase, 5 OS=Danio rerio GN=psmc5 PE=1 SV=1	895.8	1039.17	0.862037	0.0740977
F1QQU8	Protein BCCIP homolog OS=Danio rerio GN=bccip PE=1 SV=1	83.1	96.4	0.862033	0.0550571
Q7ZVT2	Pyruvate kinase OS=Danio rerio GN=pkma PE=1 SV=1	7011	8135.57	0.861772	0.159477
Q1L8T2	Uncharacterized protein OS=Danio rerio GN=ubap2l PE=4 SV=2	53.5333	62.1667	0.861126	0.134017
A0A0R4IGC4	Inosine-5'-monophosphate dehydrogenase OS=Danio rerio GN=impdh2 PE=1 SV=1	367.367	426.833	0.860679	0.122517
A5PL98	Succinate dehydrogenase [ubiquinone] iron-sulfur subunit, mitochondrial OS=Danio rerio GN=sdhb PE=2 SV=1	175.767	204.3	0.860336	0.160516
A0A0R4I9C1	Tyrosine--tRNA ligase OS=Danio rerio GN=yars PE=1 SV=1	1023.9	1190.2	0.860276	0.0416525
A0A0R4IDU3	Uncharacterized protein OS=Danio rerio GN=snx3 PE=1 SV=1	61.2333	71.2	0.860019	0.225199
Q05AK9	Translation machinery-associated protein 7 OS=Danio rerio GN=tma7 PE=3 SV=1	136.667	158.933	0.859899	0.23494
F8W2M8	Uncharacterized protein OS=Danio rerio GN=tpp1 PE=1 SV=1	573.7	667.5	0.859476	0.107688
Q7ZUG5	40S ribosomal protein S21 OS=Danio rerio GN=rps21 PE=3 SV=1	114.167	132.9	0.859042	0.190676
Q6TEP2	Programmed cell death 8 OS=Danio rerio GN=aifm1 PE=2 SV=1	271.267	315.933	0.85862	0.280576
A2BGR0	Uncharacterized protein OS=Danio rerio GN=erap1b PE=1 SV=1	823.633	959.3	0.858577	0.0218876
A8E7L6	NudC domain-containing protein 1 OS=Danio rerio GN=nudcd1 PE=1 SV=1	641.267	746.9	0.858571	0.0137479
F1Q820	Uncharacterized protein OS=Danio rerio GN=farsb PE=1 SV=1	672.233	783.567	0.857915	0.140996
B1WB84	Zgc:77869 protein OS=Danio rerio GN=ntan1 PE=2 SV=1	170.4	198.767	0.857287	0.173469
Q6IQM2	Cytochrome c OS=Danio rerio GN=cyc PE=3 SV=3	1868.27	2179.5	0.8572	0.176807
Q6TNP9	Tubulin alpha chain OS=Danio rerio GN=tuba8l PE=1 SV=1	357.5	417.1	0.857109	0.0383874
A0A0R4IJ97	Uncharacterized protein OS=Danio rerio GN=pmpca PE=1 SV=1	75.7333	88.3667	0.857035	0.174016
Q7ZUW1	Gart protein OS=Danio rerio GN=gart PE=2 SV=1	39.8667	46.5333	0.856734	0.0645237
A0A0R4IAH3	Uncharacterized protein OS=Danio rerio GN=eci2 PE=1 SV=1	288.4	336.667	0.856634	0.297759
Q6TH14	Enolase 1, (Alpha) OS=Danio rerio GN=eno3 PE=1 SV=1	4016.13	4692.2	0.855917	0.283585
Q803K0	Zgc:55652 OS=Danio rerio GN=hdac10 PE=2 SV=1	147.233	172.1	0.85551	0.005808
B0S7W4	Aldh9a1a protein OS=Danio rerio GN=aldh9a1a.1 PE=2 SV=1	3924.57	4590.57	0.85492	0.288029
F1R2G5	Uncharacterized protein OS=Danio rerio GN=zgc:101569 PE=1 SV=1	90.7667	106.267	0.854141	0.029851
A0A0R4IFJ4	Pyruvate carboxylase OS=Danio rerio GN=pcxa PE=1 SV=1	3068.97	3594.07	0.853898	0.129683
Q6DI22	Hydroxyacyl-Coenzyme A dehydrogenase OS=Danio rerio GN=hadh PE=1 SV=1	543.6	636.933	0.853465	0.102391
Q6P3I1	Protein disulfide-isomerase A4 OS=Danio rerio GN=pdia4 PE=2 SV=1	7857.33	9206.43	0.853461	0.28699
Q6NX89	Eukaryotic translation initiation factor 5A OS=Danio rerio GN=eif5a PE=1 SV=1	422.733	495.4	0.853317	0.119791
A9JTC0	Annexin OS=Danio rerio GN=anxa5b PE=2 SV=1	2850.83	3342.43	0.852922	0.000119735
F1QRM9	Uncharacterized protein OS=Danio rerio GN=npepps PE=1 SV=1	1276.17	1496.43	0.852806	0.0433254
Q7ZW20	Tyrosine 3-monooxygenase/tryptophan 5-monooxygenase activation protein, epsilon polypeptide 1 OS=Danio rerio GN=ywhae1 PE=1 SV=1	250.567	293.867	0.852654	0.329749
Q803K3	Heterogeneous nuclear ribonucleoprotein A1 OS=Danio rerio GN=hnrnpa1b PE=2 SV=1	40.4667	47.4667	0.852528	0.229588
Q642H9	40S ribosomal protein S4, X isoform OS=Danio rerio GN=rps4x PE=2 SV=3	2569.33	3014.07	0.852447	0.0323705
A0A0B5JK63	Calr (Fragment) OS=Danio rerio GN=calr PE=2 SV=1	1408.83	1653.07	0.852254	0.382783
Q6NXD1	Pyruvate kinase OS=Danio rerio GN=pkma PE=2 SV=1	1255.33	1473.5	0.85194	0.103485
A0A0R4IFI9	Uncharacterized protein OS=Danio rerio GN=zgc:63587 PE=1 SV=1	235.467	276.4	0.851905	0.150172
I3IRW7	Uncharacterized protein OS=Danio rerio GN=abat PE=1 SV=1	323.467	379.933	0.851377	0.306476
F1QZ09	ATP-citrate synthase OS=Danio rerio GN=aclya PE=3 SV=1	4649.93	5462.53	0.851241	0.00269035
A0A0R4IU19	Uncharacterized protein (Fragment) OS=Danio rerio GN=si:ch211-93f2.1 PE=1 SV=1	85.6	100.567	0.851177	0.59074
Q7ZUX5	RNA terminal phosphate cyclase domain 1 OS=Danio rerio GN=rtca PE=1 SV=1	189.133	222.233	0.851057	0.00701195
B0S6B9	Uncharacterized protein OS=Danio rerio GN=nrd1a PE=1 SV=1	71.3	83.8	0.850835	0.0202072
A0A0R4IZM7	Uncharacterized protein OS=Danio rerio GN=calr3a PE=1 SV=1	747.3	879.2	0.849977	0.238401
Q6NVC4	Transaldolase OS=Danio rerio GN=taldo1 PE=2 SV=1	2654.13	3123.77	0.849658	0.0962989
A7YT47	Hadha protein OS=Danio rerio GN=hadhaa PE=1 SV=1	631.933	743.8	0.849601	0.208287
Q803D7	Protein disulfide-isomerase (Fragment) OS=Danio rerio GN=pdia3 PE=2 SV=1	7258.43	8545.6	0.849377	0.144012
E7F6H7	Uncharacterized protein OS=Danio rerio GN=dync1i2a PE=1 SV=2	98.1333	115.6	0.848904	0.3179
B0V1K1	Uncharacterized protein OS=Danio rerio GN=aimp1 PE=1 SV=1	365.467	430.6	0.848738	0.0415905
Q4V918	Proteasome subunit alpha type OS=Danio rerio GN=psma3 PE=1 SV=1	888.6	1047.47	0.848332	0.150738
F1QY00	Glycylpeptide N-tetradecanoyltransferase OS=Danio rerio GN=nmt1a PE=1 SV=1	29.1667	34.4	0.847868	0.376756
A5WVM5	Uncharacterized protein (Fragment) OS=Danio rerio GN=si:ch211-233h19.2 PE=4 SV=1	326.633	385.3	0.847738	0.0158886
B8A5D3	Uncharacterized protein OS=Danio rerio GN=nars PE=1 SV=1	795	937.867	0.847668	0.0884983
F1QTX4	UBX domain-containing protein 1 OS=Danio rerio GN=ubxn1 PE=4 SV=1	63.7667	75.2333	0.847585	0.436152
F1RB89	Uncharacterized protein OS=Danio rerio GN=dync1li2 PE=1 SV=1	33.3	39.3	0.847328	0.11592
Q5RI09	Uncharacterized protein OS=Danio rerio GN=tprb PE=1 SV=1	182.3	215.167	0.84725	0.0720439
A0A0R4ISJ4	Uncharacterized protein OS=Danio rerio GN=pdlim5b PE=1 SV=1	86.5	102.1	0.847209	0.0587709
F1Q4L4	Uncharacterized protein OS=Danio rerio GN=serf2 PE=4 SV=1	94.3667	111.4	0.847098	0.282358
I3ISU7	Uncharacterized protein OS=Danio rerio GN=si:ch1073-263o8.2 PE=1 SV=1	869.033	1025.97	0.847039	0.000422265
Q7ZV05	Ribosomal protein S11 OS=Danio rerio GN=rps11 PE=1 SV=1	1429.17	1687.57	0.84688	0.0260273
Q7ZUQ1	Cdc42l protein OS=Danio rerio GN=cdc42l PE=1 SV=1	88.8667	105.067	0.845812	0.0841052
Q5SPD7	Pyrroline-5-carboxylate reductase 3 OS=Danio rerio GN=pycrl PE=2 SV=1	403.9	477.7	0.84551	0.362141
A0A0B4J1A7	Uncharacterized protein OS=Danio rerio GN=sid4 PE=4 SV=1	460.133	544.3	0.845367	0.149796
Q6IQB1	Ribosomal protein L5b OS=Danio rerio GN=rpl5b PE=1 SV=1	586.9	694.267	0.845352	0.0625523
F6P1P1	Uncharacterized protein OS=Danio rerio GN=tmem44 PE=1 SV=1	87.0333	102.967	0.845257	0.365789
B2GRH9	Superoxide dismutase [Cu-Zn] OS=Danio rerio GN=sod1 PE=2 SV=1	238.067	281.667	0.845207	0.0688858
B8JLW8	Uncharacterized protein OS=Danio rerio GN=gmps PE=1 SV=1	136.2	161.2	0.844913	0.000940211
Q6PBX9	Receptor expression-enhancing protein OS=Danio rerio GN=reep5 PE=1 SV=1	152.467	180.5	0.844691	0.0646386
Q1LYB7	Ribosomal protein L13a OS=Danio rerio GN=rpl13a PE=1 SV=1	1662	1968.13	0.844455	0.0361405
A7YYJ2	Zgc:55344 protein OS=Danio rerio GN=ccz1 PE=2 SV=1	43.5333	51.5667	0.844215	0.344657
A0A0R4IMM2	28S ribosomal protein S7, mitochondrial OS=Danio rerio GN=mrps7 PE=1 SV=1	80.3	95.1333	0.844078	0.071565
Q7ZUI4	Thioredoxin OS=Danio rerio GN=zgc:56493 PE=1 SV=1	732.6	868.3	0.843718	0.0913669
A0A0R4ICK7	Catalase OS=Danio rerio GN=cat PE=1 SV=1	988.133	1171.2	0.843693	0.391167
A2CEM4	Uncharacterized protein OS=Danio rerio GN=atl3 PE=1 SV=1	83.3333	98.8333	0.84317	0.0489133
A0A0R4IWN5	Uncharacterized protein OS=Danio rerio GN=pdap1a PE=1 SV=1	1028.2	1220.23	0.842626	0.201784
A7MCF4	Zgc:101710 protein (Fragment) OS=Danio rerio GN=ech1 PE=2 SV=1	57.4667	68.2667	0.841797	0.360871
A0A0R4IPV1	Delta-aminolevulinic acid dehydratase OS=Danio rerio GN=alad PE=1 SV=1	108.7	129.133	0.841766	0.101702
F1QB21	Uncharacterized protein OS=Danio rerio GN=decr1 PE=1 SV=1	819.267	973.4	0.841655	0.36425
U3JAH9	Uncharacterized protein OS=Danio rerio GN=bub3 PE=1 SV=1	416.7	495.4	0.841138	0.0862943
F1Q4M0	Serine/threonine-protein phosphatase OS=Danio rerio GN=ppp5c PE=1 SV=1	207.7	247.133	0.840437	0.0908859
F1QGP1	Uncharacterized protein OS=Danio rerio GN=aldh16a1 PE=1 SV=1	38.0333	45.2667	0.840206	0.232897
Q7ZU64	Capg protein (Fragment) OS=Danio rerio GN=capgb PE=2 SV=1	76.2	90.7	0.840132	0.118057
A7E2L4	Guanine nucleotide binding protein (G protein), beta polypeptide 2-like 1 OS=Danio rerio GN=gnb2l1 PE=2 SV=1	1691.27	2013.17	0.840103	0.0147413
A8WFS0	LOC560210 protein OS=Danio rerio GN=hsp70l PE=2 SV=1	107.367	127.833	0.839896	0.0773348
Q6NYA1	Zgc:77052 OS=Danio rerio GN=hnrnpabb PE=1 SV=1	389.333	463.567	0.839865	0.104639
Q6NY22	Txndc4 protein (Fragment) OS=Danio rerio GN=erp44 PE=2 SV=1	202.533	241.167	0.839806	0.351258
F1QGI3	Uncharacterized protein OS=Danio rerio GN=rpl23a PE=1 SV=1	265.867	316.6	0.839756	0.0848153
Q7ZVE1	LOC402804 protein (Fragment) OS=Danio rerio GN=LOC402804 PE=2 SV=1	324.9	387.033	0.839463	0.0715153
A3KQR0	Uncharacterized protein OS=Danio rerio GN=acadl PE=1 SV=1	1588.67	1892.97	0.839247	0.106775
E7FBZ3	Uncharacterized protein OS=Danio rerio GN=zgc:171719 PE=1 SV=2	40.1	47.8333	0.838328	0.250734
E7FE90	Uncharacterized protein OS=Danio rerio GN=fetub PE=1 SV=1	344.867	411.4	0.838276	0.0265943
Q1LVE8	Splicing factor 3B subunit 3 OS=Danio rerio GN=sf3b3 PE=2 SV=1	255.5	304.8	0.838255	0.0630212
F1QC84	Uncharacterized protein OS=Danio rerio GN=f13a1a.1 PE=4 SV=1	1634.07	1949.5	0.838198	0.20783
A8WHV7	Uncharacterized protein OS=Danio rerio GN=mrps36 PE=1 SV=1	280.2	334.367	0.838002	0.174846
A8KB10	Zgc:171426 protein OS=Danio rerio GN=zgc:171426 PE=2 SV=1	753.067	899.067	0.837609	0.0475823
Q6NV33	Isocitrate dehydrogenase [NAD] subunit, mitochondrial OS=Danio rerio GN=idh3a PE=1 SV=1	579.8	692.233	0.837579	0.338742
Q7ZUP6	Isocitrate dehydrogenase [NADP] OS=Danio rerio GN=idh2 PE=2 SV=1	1448.63	1730.93	0.836909	0.372651
E7FFZ8	Uncharacterized protein OS=Danio rerio GN=pon3.2 PE=1 SV=2	170.9	204.333	0.836378	0.166406
A8DZ59	Uncharacterized protein OS=Danio rerio GN=rnls PE=1 SV=1	179.933	215.167	0.836251	0.236649
A0A0R4IH79	Lon protease homolog, mitochondrial OS=Danio rerio GN=lonp1 PE=1 SV=1	187.367	224.133	0.835961	0.209008
Q6NWC3	Ribosomal protein S2 OS=Danio rerio GN=rps2 PE=1 SV=1	1434.77	1716.37	0.835932	0.00755282
A0A0R4ID65	Uncharacterized protein OS=Danio rerio GN=srsf7a PE=1 SV=1	142.433	170.5	0.835386	0.0228175
B2GP30	Fructose-bisphosphate aldolase OS=Danio rerio GN=aldocb PE=2 SV=1	1060.5	1269.6	0.835302	0.131681
E7FC80	Uncharacterized protein OS=Danio rerio GN=si:ch73-95l15.3 PE=4 SV=2	184.133	220.633	0.834567	0.022578
A0A0H2UKD3	CUGBP Elav-like family member 1 OS=Danio rerio GN=celf1 PE=1 SV=1	29.3	35.1333	0.833966	0.473099
Q6P969	Elongation factor 1-alpha OS=Danio rerio GN=eef1a1a PE=1 SV=1	136.1	163.2	0.833946	0.161569
F1R2C6	Uncharacterized protein (Fragment) OS=Danio rerio GN=si:ch211-80m8.2 PE=4 SV=1	228.6	274.267	0.833495	0.281455
Q6P3L3	Heat shock protein 5 OS=Danio rerio GN=hspa5 PE=1 SV=1	11097.3	13315.6	0.833408	0.310642
Q5XJ36	Protein deglycase DJ-1zDJ-1 OS=Danio rerio GN=park7 PE=2 SV=1	1459.73	1753.9	0.832279	0.00856321
F1QS22	Ferritin OS=Danio rerio GN=zgc:56095 PE=1 SV=1	2101.6	2525.6	0.832119	0.0490532
Q7ZTI4	Ubiquitin carboxyl-terminal hydrolase OS=Danio rerio GN=uchl1 PE=2 SV=1	3936.23	4731.7	0.831886	0.0586005
B0R0H4	Uncharacterized protein OS=Danio rerio GN=si:ch211-14a17.7 PE=4 SV=1	227.1	273.033	0.831767	0.104866
A7E2K2	Si:ch211-154a22.8 protein OS=Danio rerio GN=si:ch211-154a22.8 PE=2 SV=1	52.4	63	0.831746	0.0209419
F1QM42	Aconitate hydratase OS=Danio rerio GN=aco1 PE=1 SV=2	118.8	142.833	0.831739	0.0199212
Q6DG71	Zgc:92453 OS=Danio rerio GN=uqcrc2a PE=2 SV=1	76.9333	92.5333	0.831412	0.279776
Q6P6E7	Ribosomal protein S20 OS=Danio rerio GN=rps20 PE=2 SV=1	697	838.4	0.831345	0.00498209
C3S171	Glutathione peroxidase OS=Danio rerio GN=gpx4b PE=2 SV=1	639.133	768.967	0.831159	0.140874
Q5RKP8	Smx5 OS=Danio rerio GN=smx5 PE=1 SV=1	149.267	179.6	0.831106	0.174301
Q6PBW9	Ribulose-phosphate 3-epimerase OS=Danio rerio GN=rpe PE=1 SV=1	728.833	877.1	0.830958	0.0468125
Q9DDT0	Ferritin OS=Danio rerio GN=fth1a PE=1 SV=1	2766.77	3331.2	0.830562	0.0520648
Q6IMW6	Ribosomal protein S13 OS=Danio rerio GN=rps13 PE=1 SV=1	1976.63	2380.6	0.830309	0.0539398
E7F017	Uncharacterized protein OS=Danio rerio GN=si:ch73-160p18.3 PE=1 SV=2	4559.87	5494.1	0.829957	0.013665
A4IGF7	Zgc:162944 protein OS=Danio rerio GN=zgc:162944 PE=2 SV=1	1534.87	1849.73	0.829777	0.00128414
Q7SXF2	Ubiquitin-like protein 5 OS=Danio rerio GN=ubl5 PE=3 SV=1	101.133	121.933	0.829415	0.07407
Q6PGW8	Arginyl-tRNA synthetase 2, mitochondrial (Putative) OS=Danio rerio GN=rars2 PE=2 SV=1	127.6	153.867	0.829289	0.0276845
Q803M1	Tropomyosin 3 OS=Danio rerio GN=tpm3 PE=1 SV=1	1413.53	1706.03	0.82855	0.07592
Q803G3	Serine/threonine-protein phosphatase OS=Danio rerio GN=ppp2cb PE=1 SV=1	339.667	410.267	0.827917	0.0669915
Q7ZUC2	45 kDa calcium-binding protein OS=Danio rerio GN=sdf4 PE=2 SV=1	124.633	150.7	0.827029	0.084754
Q5RGK8	Staphylococcal nuclease domain-containing protein 1 OS=Danio rerio GN=snd1 PE=1 SV=2	922.367	1115.47	0.826889	0.0244497
A0A0N4STR4	Uncharacterized protein OS=Danio rerio GN=zgc:66024 PE=4 SV=1	484.5	586.1	0.826651	0.0364075
F1R5E6	Calumenin-B OS=Danio rerio GN=calub PE=1 SV=1	588	711.367	0.826578	0.185336
A0A0R4IQ78	60S ribosomal protein L34 OS=Danio rerio GN=rpl34 PE=1 SV=1	969.5	1173.53	0.826138	0.0237566
Q6PBY1	40S ribosomal protein S3a OS=Danio rerio GN=rps3a PE=2 SV=3	1799.6	2178.8	0.825959	0.0130747
F1R5W4	Uncharacterized protein OS=Danio rerio GN=glrx PE=1 SV=1	134.533	162.9	0.825865	0.268093
Q6TLG8	Ribosomal protein S3 OS=Danio rerio GN=rps3 PE=1 SV=1	2525.27	3058.9	0.825547	0.0105615
F1RB70	Chitinase domain-containing protein 1 OS=Danio rerio GN=chid1 PE=4 SV=1	569.833	690.267	0.825526	0.23434
Q7SXT1	Acid phosphatase 5a, tartrate resistant OS=Danio rerio GN=acp5a PE=1 SV=1	133.667	161.933	0.825443	0.227034
Q6DHS3	Ribosomal protein L15 OS=Danio rerio GN=rpl15 PE=1 SV=1	1138.9	1379.83	0.82539	0.0387154
Q5RH26	ATP synthase subunit gamma OS=Danio rerio GN=atp5c1 PE=1 SV=1	300.3	363.933	0.825151	0.392184
Q1LY92	Similar to Xab2 protein OS=Danio rerio GN=xab2 PE=1 SV=1	128.033	155.467	0.823542	0.0139143
Q6P2M0	Zgc:77235 OS=Danio rerio GN=rpl27a PE=2 SV=1	330.6	401.5	0.823412	0.112769
Q803V2	Phosphoribosyl pyrophosphate synthetase-associated protein 2 OS=Danio rerio GN=prpsap2 PE=1 SV=1	130.367	158.567	0.822157	0.0864983
Q5RHG8	Uncharacterized protein OS=Danio rerio GN=cad PE=1 SV=2	673.2	818.867	0.822112	0.0189396
F1QRR5	Uncharacterized protein OS=Danio rerio GN=gcsha PE=1 SV=2	147.4	179.333	0.821933	0.0570348
A3KPX2	Uncharacterized protein OS=Danio rerio GN=abcf1 PE=1 SV=1	342.133	416.4	0.821646	0.0106541
A0A0R4IJL2	Uncharacterized protein OS=Danio rerio GN=naga PE=1 SV=1	295.567	360.333	0.820259	0.132792
Q7SXA1	Ribosomal protein L26 OS=Danio rerio GN=rpl26 PE=1 SV=1	300.967	367	0.820073	0.0894859
Q6P3L9	Glutamate dehydrogenase 1 OS=Danio rerio GN=glud1b PE=1 SV=1	847.6	1033.67	0.819994	0.334544
Q6PHD8	Proliferation-associated 2G4, b OS=Danio rerio GN=pa2g4b PE=1 SV=1	1046.33	1276.47	0.819711	0.148236
Q6P5K3	60S acidic ribosomal protein P0 OS=Danio rerio GN=rplp0 PE=1 SV=1	1529.57	1867.5	0.819045	0.0109697
A2CF49	Serine/threonine-protein phosphatase 2A activator OS=Danio rerio GN=ppp2r4 PE=1 SV=1	137.367	167.8	0.818633	0.144135
Q6PBX1	Peptidyl-prolyl cis-trans isomerase OS=Danio rerio GN=pin1 PE=2 SV=1	171.633	209.8	0.818081	0.00498574
F1Q5P6	Uncharacterized protein OS=Danio rerio GN=rfc1 PE=1 SV=1	86.1667	105.333	0.818038	0.257712
Q6PFS8	Zgc:64137 OS=Danio rerio GN=eif4ebp1 PE=1 SV=1	112.067	137.067	0.817607	0.0593434
Q5U3I3	Secretory carrier-associated membrane protein OS=Danio rerio GN=scamp3 PE=1 SV=1	155.233	189.967	0.817161	0.0432502
F1QRX2	Small ubiquitin-related modifier OS=Danio rerio GN=sumo3b PE=3 SV=1	750.633	918.933	0.816853	0.00376291
A0ST40	Iduronate 2-sulfatase OS=Danio rerio GN=ids PE=2 SV=1	447.033	547.267	0.816847	0.163587
Q3B750	Cytochrome b-c1 complex subunit 6 OS=Danio rerio GN=uqcrh PE=1 SV=1	37.5333	45.9667	0.816534	0.150963
A8WFS5	Zgc:171445 protein OS=Danio rerio GN=zgc:171445 PE=2 SV=1	144.5	177	0.816384	0.0055332
Q568V3	F-box only protein 50 OS=Danio rerio GN=nccrp1 PE=2 SV=2	1269.57	1555.2	0.816337	0.0606284
F1QP30	Uncharacterized protein (Fragment) OS=Danio rerio GN=si:ch211-226h8.8 PE=1 SV=1	939.7	1151.4	0.816137	0.0840231
Q7T1J9	Ribosomal protein S10 OS=Danio rerio GN=rps10 PE=1 SV=1	608.5	745.9	0.815793	0.00530405
F1R818	Omega-amidase NIT2 OS=Danio rerio GN=nit2 PE=1 SV=1	279.267	342.333	0.815774	0.129061
A0A0R4ISR8	Uncharacterized protein OS=Danio rerio GN=zgc:162297 PE=1 SV=1	135.3	165.867	0.815715	0.210436
A0A0R4IJE2	Uncharacterized protein OS=Danio rerio GN=rca2.1 PE=1 SV=1	247.8	303.967	0.815221	0.068432
Q5TZA5	Uncharacterized protein OS=Danio rerio GN=ubr7 PE=1 SV=1	171.833	210.8	0.815149	0.079562
A0A0R4IL00	Uncharacterized protein OS=Danio rerio GN=cdh1 PE=1 SV=1	71.1333	87.2667	0.815126	0.00365453
A3KQR5	Uncharacterized protein (Fragment) OS=Danio rerio GN=si:ch73-189n23.1 PE=4 SV=2	1276.73	1569.33	0.813551	0.0239791
A0A0R4IKV3	NAD kinase 2, mitochondrial OS=Danio rerio GN=nadk2 PE=1 SV=1	54.1667	66.6	0.813313	0.0822751
Q6PC80	Ribosomal protein S5 OS=Danio rerio GN=rps5 PE=1 SV=1	244.567	300.767	0.813144	0.0643817
F6NHB2	Uncharacterized protein OS=Danio rerio GN=akr7a3 PE=1 SV=1	189.833	233.467	0.813107	0.00457824
A5PMG2	Uncharacterized protein OS=Danio rerio GN=si:ch211-199o1.2 PE=1 SV=1	164.333	202.133	0.812995	0.0368345
Q7SYK7	Aspartate aminotransferase OS=Danio rerio GN=got2a PE=1 SV=1	3302	4063.07	0.812687	0.259129
R4GDY8	Uncharacterized protein OS=Danio rerio GN=ca15b PE=1 SV=1	203.8	250.867	0.812384	0.0981405
A0A140LFS0	Uncharacterized protein OS=Danio rerio GN=si:dkey-241l7.2 PE=1 SV=1	1123.2	1382.8	0.812265	0.0814363
Q24JV3	Zgc:136896 OS=Danio rerio GN=rpl31 PE=1 SV=1	361.833	445.967	0.811346	0.0491413
F1R3T4	Uncharacterized protein OS=Danio rerio GN=galk1 PE=1 SV=1	192.833	237.733	0.811133	0.214353
E7FAN5	Uncharacterized protein OS=Danio rerio GN=f2 PE=1 SV=1	250.167	308.533	0.810825	0.0957585
B8JMH0	Putative transferase CAF17 homolog, mitochondrial OS=Danio rerio GN=iba57 PE=3 SV=1	35.6	43.9667	0.809704	0.18006
F1RC77	Uncharacterized protein OS=Danio rerio GN=fxr2 PE=1 SV=1	80.7667	99.8	0.809285	0.0533346
F1R862	Uncharacterized protein (Fragment) OS=Danio rerio GN=si:ch211-226h8.4 PE=1 SV=1	898.567	1110.57	0.809106	0.00187896
F1R3V1	Ribosomal protein S6 kinase OS=Danio rerio GN=rps6kb1b PE=1 SV=1	102.133	126.267	0.80887	0.00022276
K7DYH4	Uncharacterized protein (Fragment) OS=Danio rerio GN=si:ch211-140m22.7 PE=1 SV=1	404.633	500.267	0.808835	0.423976
Q6YI49	Ubiquitin carboxyl-terminal hydrolase OS=Danio rerio GN=uchl1 PE=1 SV=1	108.733	134.467	0.808627	0.170896
F6P334	Pentaxin OS=Danio rerio GN=crp3 PE=1 SV=1	9706.43	12004.1	0.808593	0.136804
E7FBX5	Uncharacterized protein OS=Danio rerio GN=si:dkey-90l23.2 PE=1 SV=2	706.533	876.267	0.806299	0.114523
A0A0R4I9F5	Dolichyl-diphosphooligosaccharide--protein glycosyltransferase 48 kDa subunit OS=Danio rerio GN=ddost PE=1 SV=1	150.7	187.067	0.805595	0.101548
B0UYL5	Uncharacterized protein OS=Danio rerio GN=dhrs12 PE=1 SV=1	839.5	1042.73	0.805096	0.0701292
B0S6C5	Uncharacterized protein OS=Danio rerio GN=retsatl PE=1 SV=1	1436.4	1784.23	0.805052	0.15917
A0A0G2KN51	Uncharacterized protein OS=Danio rerio PE=1 SV=1	359.967	447.167	0.804994	0.0230048
A0A0R4INZ2	Uncharacterized protein OS=Danio rerio GN=hsd17b4 PE=1 SV=1	91.6667	113.933	0.804564	0.14051
F1R7F6	Uncharacterized protein OS=Danio rerio GN=uggt1 PE=1 SV=2	320.267	398.1	0.804488	0.0355828
A0A0R4IMS3	60S ribosomal protein L24 OS=Danio rerio GN=rpl24 PE=1 SV=1	415.033	516.1	0.804172	0.0366422
A3KP44	Zgc:162938 protein OS=Danio rerio GN=prdx4 PE=2 SV=1	1644.33	2045.57	0.803852	0.228204
Q1L8E2	Uncharacterized protein OS=Danio rerio GN=pmpcb PE=1 SV=1	28.7333	35.7667	0.803355	0.241452
Q6PBW3	Ribosomal protein S14 OS=Danio rerio GN=rps14 PE=1 SV=1	613.6	764.1	0.803036	0.0622265
F1R3I6	Uncharacterized protein OS=Danio rerio GN=setb PE=1 SV=1	242.6	302.167	0.802868	0.000848267
B7ZVK0	Zgc:171445 protein OS=Danio rerio GN=zgc:171445 PE=1 SV=1	2409.73	3003.57	0.802291	0.0075644
Q6PUQ3	ARP3 actin-related protein 3-like protein OS=Danio rerio GN=actr3 PE=2 SV=1	447.567	558.167	0.801851	0.148338
Q9PT95	Retinol binding protein OS=Danio rerio GN=rbp4 PE=1 SV=1	983.167	1226.37	0.801691	0.054093
Q6IQI6	60S ribosomal protein L11 OS=Danio rerio GN=rpl11 PE=1 SV=1	930.1	1161.33	0.80089	0.0257839
A9C3W5	Uncharacterized protein (Fragment) OS=Danio rerio GN=si:dkey-159f12.2 PE=1 SV=1	196.067	245.1	0.799946	0.0201824
Q6DRM3	60S ribosomal protein L9 OS=Danio rerio GN=rpl9 PE=1 SV=1	494	617.7	0.799741	0.0572222
Q7T3L3	Chaperone protein GP96 OS=Danio rerio GN=hsp90b1 PE=1 SV=1	8674.6	10849.6	0.799534	0.104138
A0A0R4IG48	Uncharacterized protein OS=Danio rerio GN=ganab PE=1 SV=1	2612.77	3268	0.7995	0.228628
A0A0R4IJE3	Aminomethyltransferase OS=Danio rerio GN=amt PE=1 SV=1	124.867	156.333	0.798721	0.0597753
G8XPI0	Arginyl-tRNA--protein transferase 1 OS=Danio rerio GN=ate1 PE=2 SV=1	57.2667	71.7	0.798698	0.166937
B7ZD34	40S ribosomal protein S24 OS=Danio rerio GN=rps24 PE=1 SV=1	216.333	270.933	0.798474	0.0725447
A0A0R4IRG6	Uncharacterized protein OS=Danio rerio GN=cc2d1b PE=1 SV=1	169.2	211.933	0.798364	0.110448
Q7T334	Malate dehydrogenase OS=Danio rerio GN=mdh2 PE=1 SV=1	5262.17	6592	0.798266	0.126433
A2BIN5	Uncharacterized protein OS=Danio rerio GN=mccc2 PE=1 SV=1	1039.2	1303.57	0.797197	0.231307
F1QUW4	Hypoxia up-regulated protein 1 OS=Danio rerio GN=hyou1 PE=1 SV=1	2670.03	3350.27	0.796961	0.195969
B2GSG5	Sfrs1 protein OS=Danio rerio GN=srsf1b PE=2 SV=1	316.8	397.7	0.79658	0.0342443
Q6PHE9	RAD23 homolog B (S. cerevisiae) OS=Danio rerio GN=rad23b PE=2 SV=1	176.167	221.233	0.796294	0.039822
A3KMH5	Zgc:158138 protein OS=Danio rerio GN=hadhab PE=2 SV=1	1965.53	2469.83	0.795816	0.0622264
Q7ZWJ4	60S ribosomal protein L18a OS=Danio rerio GN=rpl18a PE=2 SV=1	933.9	1174.03	0.795463	0.0355625
A7MBM0	Zgc:165522 protein OS=Danio rerio GN=lars2 PE=2 SV=1	80.2333	100.933	0.794914	0.0735691
B2GT34	Citrate synthase OS=Danio rerio GN=cs PE=2 SV=1	519.3	654	0.794037	0.103651
A2BIC6	Uncharacterized protein OS=Danio rerio GN=lap3 PE=1 SV=1	171.433	215.933	0.793918	0.0455334
Q7ZTH6	Hydroxyacyl-Coenzyme A dehydrogenase/3-ketoacyl-Coenzyme A thiolase/enoyl-Coenzyme A hydratase (Trifunctional protein), beta subunit OS=Danio rerio GN=hadhb PE=2 SV=1	2436.17	3074.37	0.792413	0.179376
A7MCN3	Zgc:174637 protein OS=Danio rerio GN=pon3.2 PE=2 SV=1	171.967	217.033	0.792351	0.0550936
Q1JPX8	Aldh2b protein OS=Danio rerio GN=aldh2.2 PE=2 SV=1	2271.6	2869.03	0.791765	0.0742208
E9QEK4	Uncharacterized protein OS=Danio rerio GN=mrpl45 PE=1 SV=1	159.8	202.033	0.790959	0.0427158
A9LDD9	Mitochondrial serine hydroxymethyltransferase OS=Danio rerio GN=shmt2 PE=2 SV=1	264.433	334.467	0.790612	0.0644938
A7E2K4	Rplp2l protein OS=Danio rerio GN=rplp2l PE=1 SV=1	628.967	796.167	0.789994	0.00462041
A0A0R4IPC5	Uncharacterized protein OS=Danio rerio GN=zgc:171967 PE=1 SV=1	542.367	686.8	0.789701	0.184523
Q5BJJ2	Ribosomal protein L3 OS=Danio rerio GN=rpl3 PE=1 SV=1	1607.2	2035.5	0.789585	0.0420396
Q7ZV96	QM protein OS=Danio rerio GN=rpl10 PE=1 SV=1	1936.77	2453.33	0.789443	0.0067282
Q1LWH1	Ribosomal protein S16 OS=Danio rerio GN=rps16 PE=1 SV=1	1152.33	1459.83	0.78936	0.0115064
Q6DGL0	Zgc:92872 OS=Danio rerio GN=rpl18 PE=1 SV=1	957.6	1214.23	0.788646	0.0522417
F1QPL7	Uncharacterized protein (Fragment) OS=Danio rerio GN=pcca PE=1 SV=1	2161.17	2741.63	0.788277	0.113024
A7MBZ5	LOC100007710 protein OS=Danio rerio GN=LOC100007710 PE=2 SV=1	126.9	161.133	0.787547	0.322274
E9QF30	Uncharacterized protein OS=Danio rerio GN=si:dkey-82j4.2 PE=1 SV=1	101.733	129.2	0.78741	0.0212367
Q567N5	Ribosomal protein L6 OS=Danio rerio GN=rpl6 PE=1 SV=1	1294.9	1646.23	0.786584	0.0467863
A0A0R4IBV0	Uncharacterized protein OS=Danio rerio GN=faua PE=4 SV=1	390.8	497.067	0.786212	0.0208805
F8W2N0	Annexin OS=Danio rerio GN=anxa11b PE=1 SV=1	815.133	1037.97	0.785317	0.0109426
E7FAQ8	Uncharacterized protein OS=Danio rerio GN=hnrnpa1a PE=1 SV=1	124.967	159.233	0.784802	0.0220819
B8A6D3	Uncharacterized protein OS=Danio rerio GN=l2hgdh PE=1 SV=1	121.167	154.4	0.784758	0.152148
Q6PC14	60S ribosomal protein L23 OS=Danio rerio GN=rpl23 PE=2 SV=1	816.9	1042.1	0.783898	0.0412112
Q5XJS8	Hsd17b10 protein OS=Danio rerio GN=hsd17b10 PE=1 SV=1	746.2	952.067	0.783769	0.0949939
X1WEV8	N-alpha-acetyltransferase 50 OS=Danio rerio GN=naa50 PE=1 SV=1	289.033	369.467	0.782299	0.00321653
F1QZA4	Isocitrate dehydrogenase [NAD] subunit, mitochondrial OS=Danio rerio GN=idh3g PE=1 SV=1	420.633	537.833	0.782089	0.104481
Q5BJ17	Elongation factor Tu OS=Danio rerio GN=tufm PE=1 SV=1	1552.23	1987	0.781194	0.00590143
A8WGC6	ATP synthase subunit beta OS=Danio rerio GN=atp5b PE=1 SV=1	6486.9	8310.6	0.780557	0.318393
Q8JHI0	Solute carrier family 25 alpha, member 5 OS=Danio rerio GN=slc25a5 PE=1 SV=1	607.8	779.3	0.779931	0.481392
F8W2V6	Isocitrate dehydrogenase [NAD] subunit, mitochondrial OS=Danio rerio GN=idh3b PE=1 SV=1	129.467	166.033	0.779763	0.0679241
Q6DHT4	Zgc:92082 OS=Danio rerio GN=aldh6a1 PE=1 SV=1	1398.33	1794.07	0.779421	0.0912787
F1QTB5	Dolichyl-diphosphooligosaccharide--protein glycosyltransferase subunit 1 OS=Danio rerio GN=rpn1 PE=1 SV=1	122.5	157.233	0.779097	0.0603914
A8WGC0	Carboxylic ester hydrolase (Fragment) OS=Danio rerio GN=si:ch211-93f2.1 PE=2 SV=1	35.5	45.6	0.778509	0.0549609
Q8UVK2	Transcription elongation factor SPT6 OS=Danio rerio GN=supt6h PE=1 SV=1	66.9667	86.0333	0.77838	0.196484
Q7SX99	Fumarate hydratase, mitochondrial OS=Danio rerio GN=fh PE=2 SV=1	1455.67	1872.17	0.77753	0.147678
Q6PC69	60S ribosomal protein L10a OS=Danio rerio GN=rpl10a PE=2 SV=1	349.2	449.233	0.777324	0.00781798
F1QKS4	Uncharacterized protein OS=Danio rerio GN=canx PE=1 SV=1	180	231.7	0.776867	0.199981
A9JT52	Acadvl protein OS=Danio rerio GN=acadvl PE=2 SV=1	532.667	686.233	0.776218	0.283408
F1QA36	Uncharacterized protein (Fragment) OS=Danio rerio GN=si:ch211-226h8.13 PE=1 SV=1	2632.6	3395.97	0.775214	0.0294156
Q502F6	Zgc:112271 protein OS=Danio rerio GN=zgc:112271 PE=2 SV=1	202.967	261.833	0.775175	0.0775811
E7FDP4	Uncharacterized protein OS=Danio rerio GN=galk2 PE=1 SV=1	105.867	136.633	0.774823	0.0804526
A0A0R4IVH8	Uncharacterized protein OS=Danio rerio GN=rplp1 PE=1 SV=1	293.1	379.3	0.772739	0.0145771
Q6PBW7	Ribosomal protein S19 OS=Danio rerio GN=rps19 PE=1 SV=1	1702.73	2204.43	0.772413	0.024636
Q6NXC1	Zgc:56141 OS=Danio rerio GN=rbm4.3 PE=1 SV=1	76.3333	98.8333	0.772344	0.00526129
F1R007	Uncharacterized protein OS=Danio rerio GN=pccb PE=1 SV=1	1987.73	2574.53	0.772075	0.194833
A0A0R4IYD0	40S ribosomal protein S27 OS=Danio rerio GN=zgc:136826 PE=1 SV=1	446.3	578.767	0.771123	0.0346989
F1QUE3	Uncharacterized protein OS=Danio rerio GN=uqcrc1 PE=1 SV=1	715.233	927.7	0.770975	0.0809577
A7MCL7	MGC174082 protein OS=Danio rerio GN=cst14a.2 PE=1 SV=1	264.133	342.633	0.770892	0.0388392
F8W4M7	Aconitate hydratase, mitochondrial (Fragment) OS=Danio rerio GN=aco2 PE=1 SV=2	3894.07	5052.43	0.770731	0.162543
A0A0N4SU62	Uncharacterized protein OS=Danio rerio GN=si:ch211-251f6.7 PE=1 SV=1	69	89.5333	0.770663	0.179475
A7MCL8	Etfb protein OS=Danio rerio GN=etfb PE=2 SV=1	1298.23	1686.13	0.769947	0.130067
Q90Z10	60S ribosomal protein L13 OS=Danio rerio GN=rpl13 PE=2 SV=3	1448.2	1884.1	0.768643	0.0263395
Q6PBI0	Succinate-CoA ligase subunit beta OS=Danio rerio GN=sucla2 PE=1 SV=1	562.833	732.633	0.768233	0.0530106
A0A0R4IGW7	Uncharacterized protein OS=Danio rerio GN=rrbp1b PE=1 SV=1	215.933	281.3	0.767626	0.243196
P62247	40S ribosomal protein S8 OS=Danio rerio GN=rps8 PE=2 SV=2	1770.03	2307.4	0.767112	0.0216305
Q6PBK3	40S ribosomal protein S28 OS=Danio rerio GN=rps28 PE=3 SV=1	1145.13	1495	0.765975	0.0180518
E7F2X0	Uncharacterized protein OS=Danio rerio GN=clip1a PE=1 SV=2	189.2	247.033	0.765889	0.0634453
F1QCD4	Aspartate aminotransferase OS=Danio rerio GN=got2b PE=1 SV=1	1799.93	2353.7	0.764725	0.172966
B8JI00	Uncharacterized protein OS=Danio rerio GN=suclg1 PE=1 SV=1	206.733	271.2	0.762291	0.100434
A5PN55	Malic enzyme OS=Danio rerio GN=me2 PE=1 SV=1	627.433	823.4	0.762003	0.167018
Q6PBZ1	Ribosomal protein L7a OS=Danio rerio GN=rpl7a PE=1 SV=1	1370.13	1799.43	0.761425	0.0481903
Q8JGS9	40S ribosomal protein S18 OS=Danio rerio GN=rps18 PE=2 SV=1	867.667	1139.97	0.761133	0.0264072
A0A0B5JF91	Manf (Fragment) OS=Danio rerio GN=manf PE=2 SV=1	482.833	635	0.760367	0.172167
Q0ZBR7	Macrophage migration inhibitory factor OS=Danio rerio GN=mif PE=1 SV=1	41.4333	54.5	0.760245	0.000160235
F1QFQ6	Uncharacterized protein OS=Danio rerio GN=dlst PE=1 SV=1	282.1	371.533	0.759286	0.0929977
Q503F3	Zgc:110652 OS=Danio rerio GN=trmt112 PE=1 SV=1	95.4667	125.867	0.758475	0.00684623
Q7ZWH4	Actin-related protein 2/3 complex subunit 5 OS=Danio rerio GN=arpc5b PE=1 SV=1	148.267	195.5	0.758397	0.109536
L7QIS0	Pentaxin OS=Danio rerio GN=CRP3.2 PE=2 SV=1	203.633	268.633	0.758034	0.0683856
A0A1D5NS29	Uncharacterized protein OS=Danio rerio GN=mcee PE=1 SV=1	131	172.867	0.757809	0.0147859
A0JMD0	Clustered mitochondria protein homolog OS=Danio rerio GN=cluh PE=2 SV=1	63.8	84.2	0.75772	0.207774
A8KBB0	Pentaxin OS=Danio rerio GN=crp3 PE=2 SV=1	573.567	756.967	0.757717	0.021303
F1Q5K3	Uncharacterized protein OS=Danio rerio GN=sardh PE=1 SV=1	749.733	990.433	0.756975	0.118994
B0S5C5	Uncharacterized protein OS=Danio rerio GN=acaa2 PE=1 SV=1	2611.33	3450.4	0.75682	0.2129
Q6P0V6	60S ribosomal protein L8 OS=Danio rerio GN=rpl8 PE=2 SV=3	950.1	1257.27	0.755687	0.00496716
Q5U3U3	Carnitine O-palmitoyltransferase 2, mitochondrial OS=Danio rerio GN=cpt2 PE=2 SV=2	322.667	427.3	0.755129	0.0592844
F1QE62	3-hydroxyisobutyrate dehydrogenase OS=Danio rerio GN=hibadhb PE=1 SV=1	70.0667	92.8333	0.754758	0.0241563
A0A0R4IH35	Uncharacterized protein OS=Danio rerio GN=mccc1 PE=1 SV=1	254.1	336.767	0.754528	0.0714177
Q7ZUS9	Electron-transfer-flavoprotein, alpha polypeptide OS=Danio rerio GN=etfa PE=2 SV=1	852.867	1132.23	0.753261	0.00628032
F1QFC0	Uncharacterized protein OS=Danio rerio GN=hspa9 PE=1 SV=1	3108.67	4137.67	0.751309	0.0655769
A0A0R4IP01	Uncharacterized protein OS=Danio rerio GN=ogdha PE=1 SV=1	675.433	899.8	0.750648	0.168446
Q5RKM9	Alpha-1,4 glucan phosphorylase OS=Danio rerio GN=pygl PE=2 SV=1	330.833	440.833	0.750473	0.017727
Q6IQQ0	Ribosomal protein L21 OS=Danio rerio GN=rpl21 PE=1 SV=1	564.633	753.033	0.749812	0.00312106
P61485	60S ribosomal protein L36a OS=Danio rerio GN=rpl36a PE=3 SV=2	510.367	682.433	0.747863	0.01677
A0A0R4IQ97	Uncharacterized protein OS=Danio rerio GN=pa2g4a PE=1 SV=1	471.933	631.1	0.747795	0.0180355
A2CG95	Uncharacterized protein OS=Danio rerio GN=acadm PE=1 SV=1	6749.7	9039	0.746731	0.13751
Q5U3E5	Transporter OS=Danio rerio GN=slc6a1b PE=1 SV=1	304.933	408.633	0.746227	0.0553608
Q4VBU0	Bckdha protein OS=Danio rerio GN=bckdha PE=1 SV=1	188.767	253	0.746113	0.0901907
F1QUQ0	Uncharacterized protein OS=Danio rerio GN=iars2 PE=1 SV=1	448.4	601.733	0.745181	0.0293727
F1QX93	Uncharacterized protein (Fragment) OS=Danio rerio GN=eci1 PE=1 SV=1	355.533	477.433	0.744676	0.107651
A0A0R4IHE8	Uncharacterized protein OS=Danio rerio GN=si:ch73-359m17.2 PE=1 SV=1	122.967	165.167	0.744501	0.0279318
Q6AZB2	Succinyl-CoA:3-ketoacid-coenzyme A transferase OS=Danio rerio GN=oxct1a PE=1 SV=1	1471.8	1978.17	0.744022	0.1514
A8KBW1	Mrpl28 protein OS=Danio rerio GN=mrpl28 PE=2 SV=1	110.067	148.033	0.743526	0.113216
F1QS51	Uncharacterized protein OS=Danio rerio GN=eea1 PE=1 SV=1	104.533	140.7	0.742952	0.0865113
Q803B0	Heat shock 60kD protein 1 (Chaperonin) OS=Danio rerio GN=hspd1 PE=1 SV=1	3064.53	4125.47	0.742833	0.108593
F1QFQ7	Uncharacterized protein OS=Danio rerio GN=acadsb PE=1 SV=2	425.233	573	0.742118	0.188874
Q6NYU8	Heterogeneous nuclear ribonucleoprotein A/B OS=Danio rerio GN=hnrnpaba PE=1 SV=1	131.167	176.8	0.741893	0.0231605
F1QFV6	Uncharacterized protein OS=Danio rerio GN=rpl28 PE=1 SV=1	1126.2	1518.83	0.74149	0.0130056
A0A0R4IM21	Uncharacterized protein OS=Danio rerio GN=kmt2ca PE=3 SV=1	138.867	187.7	0.739833	0.0275751
A5PMV7	Uncharacterized protein OS=Danio rerio GN=ppp2r1a PE=1 SV=1	183.767	249.367	0.736934	0.166451
A5D6U8	Acid phosphatase type 7 OS=Danio rerio GN=acp7 PE=2 SV=1	54.9	74.5333	0.736583	0.0699918
A0A0R4IRD7	Uncharacterized protein OS=Danio rerio GN=cpne1 PE=1 SV=1	297.867	405.467	0.734627	0.0177728
Q6DC72	3-hydroxyisobutyrate dehydrogenase OS=Danio rerio GN=hibadha PE=2 SV=1	257.133	350.4	0.733828	0.0251412
A0A0R4ITV5	Uncharacterized protein OS=Danio rerio GN=mre11a PE=1 SV=1	53.8333	73.5	0.732426	0.093503
P62084	40S ribosomal protein S7 OS=Danio rerio GN=rps7 PE=2 SV=1	914	1249.13	0.731707	0.0170663
A8E7G6	Uncharacterized protein OS=Danio rerio GN=prdx3 PE=1 SV=1	1489.63	2037.87	0.730977	0.180402
F1R0W9	Uncharacterized protein OS=Danio rerio GN=dctn1a PE=1 SV=1	62.1	85	0.730588	0.113241
Q6TNU6	Dihydrolipoyl dehydrogenase OS=Danio rerio GN=dldh PE=1 SV=1	1519.7	2086.03	0.728512	0.171469
F1QTY5	Uncharacterized protein OS=Danio rerio GN=trmt61a PE=1 SV=1	48.3	66.5	0.726316	0.0425317
Q0V965	Canopy 2 OS=Danio rerio GN=cnpy2 PE=2 SV=1	508.033	699.833	0.725935	0.043257
F1RDX1	Uncharacterized protein OS=Danio rerio GN=auh PE=1 SV=1	606.667	837.967	0.723975	0.0831498
B8A5I7	Uncharacterized protein OS=Danio rerio GN=ssbp1 PE=1 SV=1	215.367	298.233	0.722141	0.0578795
Q6NWC4	Gcat protein (Fragment) OS=Danio rerio GN=gcat PE=2 SV=1	2726.2	3783.23	0.720601	0.162636
Q6NSN6	Serine/threonine-protein phosphatase OS=Danio rerio GN=ppp1caa PE=1 SV=1	117.9	164.1	0.718464	0.0249301
F1QCN0	Uncharacterized protein OS=Danio rerio GN=zgc:112056 PE=1 SV=1	375.833	523.6	0.717787	0.0379408
E7EYL2	Alpha-mannosidase OS=Danio rerio GN=man2a2 PE=3 SV=1	73.3667	102.233	0.717639	0.0846508
F1Q8L0	Uncharacterized protein OS=Danio rerio GN=mrpl46 PE=1 SV=1	164.867	229.967	0.716915	0.0741612
Q7ZZ04	Uncharacterized protein OS=Danio rerio GN=echs1 PE=1 SV=1	327.267	457.367	0.715546	0.144652
Q6NWC1	Vdac1 protein OS=Danio rerio GN=vdac1 PE=1 SV=1	46.9667	65.8667	0.713057	0.298208
A4IGC8	Aldh18a1 protein OS=Danio rerio GN=aldh18a1 PE=1 SV=1	4179.07	5873.63	0.711496	0.0412466
Q7SYB8	Glycogen [starch] synthase OS=Danio rerio GN=gys1 PE=1 SV=1	81	114.133	0.709696	0.0150557
A0A0R4IZ00	Uncharacterized protein OS=Danio rerio GN=lamp2 PE=1 SV=1	64.7667	91.4	0.708607	0.0826402
A0A0R4IMF2	Uncharacterized protein OS=Danio rerio GN=ppm1g PE=1 SV=1	13.6667	19.3333	0.706897	0.0530774
B8JLQ0	LYR motif-containing protein 4 OS=Danio rerio GN=lyrm4 PE=3 SV=1	128.933	182.7	0.705711	0.0566049
B2GQ99	Pgam5 protein OS=Danio rerio GN=pgam5 PE=2 SV=1	60.4	85.7333	0.70451	0.126553
Q4JHL7	Voltage-dependent anion channel 2 OS=Danio rerio GN=vdac2 PE=2 SV=1	70.7333	100.5	0.703814	0.244663
Q802W2	Aldehyde dehydrogenase family 9 member A1-B OS=Danio rerio GN=aldh9a1b PE=2 SV=2	979.533	1391.97	0.703705	0.0953599
F1RD57	Uncharacterized protein OS=Danio rerio GN=naalad2 PE=1 SV=1	60.9	86.7	0.702422	4.73e-05
A7MCN0	Peptidyl-prolyl cis-trans isomerase OS=Danio rerio GN=ppifb PE=2 SV=1	288.1	410.267	0.702226	0.0385498
Q7ZU48	Hnrpa0l protein OS=Danio rerio GN=hnrnpa0l PE=1 SV=2	295.267	421.4	0.70068	0.0472284
Q6P980	Superoxide dismutase OS=Danio rerio GN=sod2 PE=1 SV=1	1474.9	2119.6	0.695839	0.0889078
E9QJN5	Uncharacterized protein OS=Danio rerio GN=eif1axb PE=1 SV=1	261.867	376.6	0.695344	0.232466
F1R184	Uncharacterized protein OS=Danio rerio GN=txndc5 PE=1 SV=1	858.033	1234.07	0.695289	0.0194912
A7MCD7	Ndufa9 protein OS=Danio rerio GN=ndufa9a PE=2 SV=1	21.1	30.4	0.694079	0.14871
Q6IQI7	Heat shock 10 protein 1 (Chaperonin 10) OS=Danio rerio GN=hspe1 PE=1 SV=1	1589.93	2292.7	0.693476	0.111968
E9QDB6	Uncharacterized protein OS=Danio rerio GN=mrps23 PE=1 SV=1	98.1	141.5	0.693286	0.0457083
A0A0R4IDA7	Uncharacterized protein OS=Danio rerio GN=tpd52 PE=1 SV=1	194.5	281.567	0.690778	0.390985
A8KB78	Zgc:171710 OS=Danio rerio GN=rps23 PE=1 SV=1	1007.33	1458.7	0.690569	0.119635
Q1L8L9	Adenylate kinase 2, mitochondrial OS=Danio rerio GN=ak2 PE=2 SV=1	280.6	406.767	0.68983	0.00744872
A8WGN7	Thioredoxin reductase 1 OS=Danio rerio GN=txnrd1 PE=2 SV=2	678.133	984.6	0.68874	0.239653
Q6PFN2	Acylpeptide hydrolase OS=Danio rerio GN=apeh PE=2 SV=1	66.5	96.9333	0.686039	0.0133737
A4FVM5	ATP synthase subunit beta OS=Danio rerio GN=zgc:163069 PE=2 SV=1	42.1333	61.6333	0.683613	0.200157
F1Q6Z6	Uncharacterized protein OS=Danio rerio GN=si:ch1073-179p4.3 PE=1 SV=2	148.267	217.367	0.682104	0.0354793
A3KNL5	ATPase inhibitor A, mitochondrial OS=Danio rerio GN=atpif1 PE=3 SV=1	465.067	682.1	0.681816	0.0876777
Q6AZA0	Acetyl-CoA acetyltransferase, mitochondrial OS=Danio rerio GN=acat1 PE=2 SV=1	4746	6975.67	0.680365	0.075401
Q6TNQ9	Succinate dehydrogenase [ubiquinone] flavoprotein subunit, mitochondrial OS=Danio rerio GN=sdha PE=2 SV=1	466.6	685.9	0.680274	0.253726
A9JRE3	Pentaxin OS=Danio rerio GN=zgc:172225 PE=2 SV=1	2378.87	3497.77	0.68011	0.00443052
Q08BA1	ATP synthase subunit alpha OS=Danio rerio GN=atp5a1 PE=1 SV=1	2914.47	4285.33	0.680103	0.350422
E7FBV9	Signal transducer and activator of transcription OS=Danio rerio GN=stat2 PE=3 SV=2	305.933	450.333	0.679349	0.20775
F1RDD0	Pyrroline-5-carboxylate reductase OS=Danio rerio GN=pycr1b PE=3 SV=1	774.467	1149.23	0.673899	0.0324036
F1RDA6	Uncharacterized protein OS=Danio rerio GN=ndufs1 PE=1 SV=1	42.7333	63.9667	0.668056	0.130146
Q7T1K0	Zgc:65996 OS=Danio rerio GN=rpl17 PE=1 SV=1	223.167	335.767	0.664648	0.00692015
A2BGR9	Uncharacterized protein OS=Danio rerio GN=aldh2.1 PE=1 SV=1	618.133	938.733	0.658476	0.0277265
Q6DRD1	ATP synthase oligomycin sensitivity conferral protein OS=Danio rerio GN=atp5o PE=1 SV=1	68.3667	104.5	0.654226	0.242727
Q7ZTH9	Isovaleryl Coenzyme A dehydrogenase OS=Danio rerio GN=ivd PE=2 SV=1	423.5	647.967	0.653583	0.0688758
F1R9C6	Uncharacterized protein OS=Danio rerio GN=phb2b PE=1 SV=2	71.5	109.667	0.651976	0.363535
B2GRZ4	Hyou1 protein OS=Danio rerio GN=hyou1 PE=2 SV=1	134.7	210.8	0.638994	0.0034194
Q6P6E0	ATP synthase, H+ transporting, mitochondrial F0 complex, subunit g OS=Danio rerio GN=atp5l PE=1 SV=1	239.367	385.5	0.620925	0.0708984
Q1LVG7	Uncharacterized protein OS=Danio rerio GN=atp5d PE=1 SV=1	226.3	368.7	0.613778	0.0420646
Q5RGG8	Novel protein containing an SNF2 family N-terminal domain and a Helicase conserved C-terminal domain (Fragment) OS=Danio rerio GN=ino80 PE=4 SV=1	131.867	215.133	0.612953	0.0955002
F1R6P0	Uncharacterized protein OS=Danio rerio GN=mrps5 PE=1 SV=1	36.1	59.2	0.609797	0.227859
Q6PC77	ATP synthase, H+ transporting, mitochondrial F0 complex, subunit d OS=Danio rerio GN=atp5h PE=1 SV=1	85.0333	142.033	0.598686	0.0987326
Q6PC16	NADH dehydrogenase (Ubiquinone) 1 beta subcomplex, 10 OS=Danio rerio GN=ndufb10 PE=2 SV=1	50.8333	91.8333	0.553539	0.138497
Q7ZYY0	Acyl-Coenzyme A dehydrogenase family, member 8 OS=Danio rerio GN=acad8 PE=1 SV=1	222.633	426.433	0.522082	0.144902
A3KNT7	Si:dkeyp-113d7.4 protein (Fragment) OS=Danio rerio GN=krtt1c19e PE=2 SV=1	37.7	127.967	0.294608	0.27587

## Sheet: ribsome related protein
Supplementary Table S3. Protein_seq and ribsome related proteins
Accession	Description	D_4h_average	A_4h_average	FC(D_4h_average/A_4h_average)	p_value
Q7T1K0	Zgc:65996	223.167	335.767	0.664648	0.00692015
E9QDB6	Uncharacterized protein	98.1	141.5	0.693286	0.0457083
P62084	40S ribosomal protein	914	1249.13	0.731707	0.0170663
F1QFV6	Uncharacterized protein	1126.2	1518.83	0.74149	0.0130056
P61485	60S ribosomal protein L36a	510.367	682.433	0.747863	0.01677
Q6IQQ0	Ribosomal protein L21	564.633	753.033	0.749812	0.00312106
Q6P0V6	60S ribosomal protein L8	950.1	1257.27	0.755687	0.00496716
Q8JGS9	40S ribosomal protein S18	867.667	1139.97	0.761133	0.0264072
Q6PBZ1	Ribosomal protein L7a	1370.13	1799.43	0.761425	0.0481903
Q6PBK3	40S ribosomal protein S28	1145.13	1495	0.765975	0.0180518
P62247	40S ribosomal protein S8	1770.03	2307.4	0.767112	0.0216305
Q90Z10	60S ribosomal protein L13	1448.2	1884.1	0.768643	0.0263395
A0A0R4IYD0	40S ribosomal protein S27	446.3	578.767	0.771123	0.0346989
Q6PBW7	Ribosomal protein S19	1702.73	2204.43	0.772413	0.024636
A0A0R4IVH8	Uncharacterized protein	293.1	379.3	0.772739	0.0145771
Q6PC69	60S ribosomal protein L10a	349.2	449.233	0.777324	0.00781798
Q6PC14	60S ribosomal protein L23	816.9	1042.1	0.783898	0.0412112
A0A0R4IBV0	Uncharacterized protein	390.8	497.067	0.786212	0.0208805
Q567N5	Ribosomal protein L6	1294.9	1646.23	0.786584	0.0467863
Q1LWH1	Ribosomal protein S16	1152.33	1459.83	0.78936	0.0115064
Q7ZV96	QM protein	1936.77	2453.33	0.789443	0.0067282
Q5BJJ2	Ribosomal protein L3	1607.2	2035.5	0.789585	0.0420396
A7E2K4	Rplp2l protein	628.967	796.167	0.789994	0.00462041
Q7ZWJ4	60S ribosomal protein	933.9	1174.03	0.795463	0.0355625
A9C3W5	Uncharacterized protein (Fragment)	196.067	245.1	0.799946	0.0201824
Q6IQI6	60S ribosomal protein L11	930.1	1161.33	0.80089	0.0257839
Q24JV3	Zgc:136896	361.833	445.967	0.811346	0.0491413
Q7T1J9	Ribosomal protein S10	608.5	745.9	0.815793	0.00530405
Q6P5K3	60S acidic ribosomal protein P0	1529.57	1867.5	0.819045	0.0109697
Q6DHS3	Ribosomal protein L15	1138.9	1379.83	0.82539	0.0387154
Q6TLG8	Ribosomal protein S3	2525.27	3058.9	0.825547	0.0105615
Q6PBY1	40S ribosomal protein S3a	1799.6	2178.8	0.825959	0.0130747
A0A0R4IQ78	60S ribosomal protein L34	969.5	1173.53	0.826138	0.0237566
Q6P6E7	Ribosomal protein S20	697	838.4	0.831345	0.00498209
