# Supplementary material for: MiR-202-3p determines embryo viability during mid-blastula transition
Source: Front Cell Dev Biol. 2022 Aug 8;10:897826. doi: 10.3389/fcell.2022.897826 (PMC9393261; doi:10.3389/fcell.2022.897826)
Supplement: Supplementary file 3 [file table4.xlsx]

## Sheet: targets of miR-202-3p
Supplementary Table S4. Predicted targets of miR-202-3p
gene_name	gene_id	hm_3.5h_mean_fpkm	he_3.5h_mean_fpkm	wt_3.5h_mean_fpkm	wt_0h_mean_fpkm	classify
mgll	ENSDARG00000036820	1.55	0.36	0.32	0	overexpression
nfkbiaa	ENSDARG00000005481	7.04	1.38	1.49	0	overexpression
nfe2l2b	ENSDARG00000089697	2.38	0.56	0.39	0	overexpression
atp1b1a	ENSDARG00000013144	4.15	1.05	1.09	0.1	overexpression
nfil3-5	ENSDARG00000094965	1.69	0.54	0.49	0	overexpression
SBNO2 (1 of many)	ENSDARG00000016188	1.8	0.9	0.82	0.15	overexpression
myl9b	ENSDARG00000008030	3.39	1.61	1.27	1.22	overexpression
KCP	ENSDARG00000078508	1.28	0.77	0.83	0.01	overexpression
rnd3a	ENSDARG00000076799	1.2	0.47	0.49	0.29	overexpression
myo18aa	ENSDARG00000075752	0.41	0.31	0.23	0.1	overexpression
perp	ENSDARG00000063572	3.09	0.77	0.68	2.2	overexpression
pleca	ENSDARG00000062590	0.48	0.07	0.15	0.01	overexpression
nim1k	ENSDARG00000074087	3.12	2	0.39	0.12	overexpression
znf148	ENSDARG00000055106	0.68	0.37	0.43	0.05	overexpression
col5a1	ENSDARG00000012593	0.21	0.02	0.03	0.14	overexpression
si:ch1073-440b2.1	ENSDARG00000089138	3.51	1.54	2.98	1.51	overexpression
foxo3b	ENSDARG00000042904	1.7	0.69	0.74	0.25	overexpression
LGR4	ENSDARG00000060542	0.54	0.32	0.39	0	overexpression
dlc	ENSDARG00000002336	1.95	0.91	1.44	0.05	overexpression
CASKIN2	ENSDARG00000043818	0.35	0.14	0.3	0.01	overexpression
zgc:114174	ENSDARG00000057884	2.06	0.91	1.12	0.48	overexpression
zgc:172106	ENSDARG00000017984	0.97	0.44	0.53	0.6	overexpression
tph1b	ENSDARG00000036082	0.51	0.94	1.09	0.1	insufficient expression
plecb	ENSDARG00000021987	0.25	0.05	0.05	0.61	insufficient degradation
cyr61	ENSDARG00000023062	1.24	0.63	0.53	1.28	insufficient degradation
