# Supplementary material for: MiR-202-3p determines embryo viability during mid-blastula transition
Source: Front Cell Dev Biol. 2022 Aug 8;10:897826. doi: 10.3389/fcell.2022.897826 (PMC9393261; doi:10.3389/fcell.2022.897826)
Supplement: Supplementary file 4 [file table1.xlsx]

## Sheet: DEGs of RNA_seq
Supplementary Table S1. DEGs of RNA_seq
gene_name	gene_id	homozygous_3.5h_mean_fpkm	heterozygous_3.5h_mean_fpkm	wild type_3.5h_mean_fpkm	wild type_0h_mean_fpkm	classify
txnipa	ENSDARG00000036107	23.98	1.66	1.45	1.36	overexpression
CR318588.4	ENSDARG00000095556	212.75	14.5	16.52	66.59	overexpression
mhc1zba	ENSDARG00000036588	26.93	3.27	3.36	11.22	overexpression
fkbp5	ENSDARG00000028396	8.7	0.71	1.15	4.67	overexpression
krt4	ENSDARG00000017624	11.21	1.18	0.85	0.11	overexpression
krt8	ENSDARG00000058358	14.6	3.14	3.58	0.51	overexpression
tuba8l	ENSDARG00000042708	15.74	4.88	5.09	1.8	overexpression
gapdhs	ENSDARG00000039914	13.48	1.59	1.42	4.59	overexpression
apoeb	ENSDARG00000040295	101.3	44.83	49.41	0.7	overexpression
jun	ENSDARG00000043531	8.13	1.69	1.72	0	overexpression
nt5c2l1	ENSDARG00000034852	6.13	0.25	0.34	1.5	overexpression
b2ml	ENSDARG00000015887	23.46	7.68	7.62	11.62	overexpression
perp	ENSDARG00000063572	3.09	0.77	0.68	2.2	overexpression
itm2bb	ENSDARG00000041505	17.77	5.1	5.38	4.9	overexpression
hsp70.3	ENSDARG00000021924	5.16	1.26	1.13	3.68	overexpression
si:dkey-65b12.6	ENSDARG00000076830	1.79	0.36	0.31	0.64	overexpression
atf4b	ENSDARG00000038141	9	2.22	2.68	0.03	overexpression
ptprfb	ENSDARG00000005754	1.99	0.92	1.36	0.47	overexpression
mgll	ENSDARG00000036820	1.55	0.36	0.32	0	overexpression
cldne	ENSDARG00000043128	16.22	7.18	7.93	0	overexpression
epas1b	ENSDARG00000057671	3.66	2	1.78	0.83	overexpression
nfkbiaa	ENSDARG00000005481	7.04	1.38	1.49	0	overexpression
atp2a1	ENSDARG00000020574	7.5	1.33	1.84	1.32	overexpression
dhrs13l1	ENSDARG00000098746	5.83	1.28	1.69	1.4	overexpression
lamb2l	ENSDARG00000033950	0.62	0.12	0.13	0.07	overexpression
col4a1	ENSDARG00000055009	0.57	0.2	0.14	0.01	overexpression
arrdc3b	ENSDARG00000036028	3.62	1.15	1.33	0.05	overexpression
MAP3K6	ENSDARG00000104760	3.85	3.65	1.85	1.49	overexpression
nfe2l2b	ENSDARG00000089697	2.38	0.56	0.39	0	overexpression
si:rp71-36a1.5	ENSDARG00000090882	1.65	0.99	0.66	1.19	overexpression
fat2	ENSDARG00000018923	0.4	0.23	0.2	0	overexpression
atp1b1a	ENSDARG00000013144	4.15	1.05	1.09	0.1	overexpression
gpd1b	ENSDARG00000043180	3.48	1.39	1.03	3.23	overexpression
creg1	ENSDARG00000105154	12.45	4.86	3.81	11.8	overexpression
znf1179	ENSDARG00000104613	4.98	0.98	1.54	0.2	overexpression
atf4a	ENSDARG00000039515	12.18	5.05	4.6	6.11	overexpression
pde4ba	ENSDARG00000032868	2.79	1.05	0.82	0.56	overexpression
col6a4a	ENSDARG00000079752	1.24	0.42	0.47	0.11	overexpression
slc4a4b	ENSDARG00000044808	1.08	0.23	0.18	0.14	overexpression
timp2a	ENSDARG00000061226	1.57	0.58	0.49	0.73	overexpression
slc3a2b	ENSDARG00000037012	2.97	1.49	1.08	0.1	overexpression
col4a3	ENSDARG00000003395	2.29	1.22	1.23	0.18	overexpression
nfil3-5	ENSDARG00000094965	1.69	0.54	0.49	0	overexpression
SBNO2 (1 of many)	ENSDARG00000016188	1.8	0.9	0.82	0.15	overexpression
aqp3a	ENSDARG00000003808	2.85	0.39	0.35	2.26	overexpression
khnyn	ENSDARG00000092488	0.72	0.27	0.27	0.33	overexpression
myhz1.1	ENSDARG00000102414	0.75	0.15	0.2	0.4	overexpression
s100a10b	ENSDARG00000025254	8.38	2.21	1.95	0.13	overexpression
psma1	ENSDARG00000101560	6.51	2.81	2.82	5	overexpression
myl9b	ENSDARG00000008030	3.39	1.61	1.27	1.22	overexpression
ptmaa	ENSDARG00000021113	21.97	8.42	10.11	7.29	overexpression
foxq1b	ENSDARG00000055395	3.75	1.3	1.66	0.27	overexpression
arrdc2	ENSDARG00000020761	6.19	3.88	3.59	0.9	overexpression
birc2	ENSDARG00000044619	1.31	0.7	0.46	0.41	overexpression
klf3	ENSDARG00000015495	2.13	1.55	1.03	1.45	overexpression
zfhx3	ENSDARG00000103057	0.23	0.06	0.08	0.15	overexpression
nucb2a	ENSDARG00000036299	2.22	1.07	0.94	0.57	overexpression
plekhn1	ENSDARG00000087844	6.76	0.67	0.88	0.03	overexpression
mpp1	ENSDARG00000105287	0.55	0.19	0.17	0	overexpression
bbc3	ENSDARG00000069282	5.92	0.3	0.35	1.03	overexpression
nfil3-6	ENSDARG00000087188	1.94	0.53	0.84	0.11	overexpression
ercc6	ENSDARG00000075612	0.7	0.4	0.33	0.15	overexpression
si:dkey-145p14.5	ENSDARG00000007077	1.97	0.53	0.56	0.21	overexpression
KCP	ENSDARG00000078508	1.28	0.77	0.83	0.01	overexpression
trim25	ENSDARG00000104396	1.13	0.35	0.48	0.34	overexpression
zgc:171704	ENSDARG00000018048	9.24	2.94	3.87	0.22	overexpression
zgc:92161	ENSDARG00000101749	2.3	1.86	0.83	0.13	overexpression
isg15	ENSDARG00000086374	24.79	3.41	3.02	0	overexpression
histh1l	ENSDARG00000035519	5.52	1.88	2.14	0.37	overexpression
fn1b	ENSDARG00000006526	1.22	0.37	0.37	0.87	overexpression
apodb	ENSDARG00000057437	3.12	1.12	1.03	0.85	overexpression
cbfa2t3	ENSDARG00000079012	0.6	0.41	0.28	0.01	overexpression
rnd3a	ENSDARG00000076799	1.2	0.47	0.49	0.29	overexpression
hip1ra	ENSDARG00000060627	0.42	0.24	0.17	0.1	overexpression
zgc:85975	ENSDARG00000032405	1.07	0.6	0.45	0.15	overexpression
ttn.2	ENSDARG00000028213	0.28	0.14	0.15	0.09	overexpression
nr1d4b	ENSDARG00000059370	2.52	0.91	0.85	0.52	overexpression
maff	ENSDARG00000028957	4	1.79	2.11	0.72	overexpression
hpse	ENSDARG00000063634	2.5	1.45	1.39	0.04	overexpression
arhgef5	ENSDARG00000105491	0.42	0.17	0.15	0.03	overexpression
slc7a3b	ENSDARG00000061566	0.55	0.2	0.21	0.04	overexpression
myo18aa	ENSDARG00000075752	0.41	0.31	0.23	0.1	overexpression
selj	ENSDARG00000087277	3.76	0.98	2.54	0.09	overexpression
sort1b	ENSDARG00000056252	1.15	0.66	0.47	0.06	overexpression
rassf7b	ENSDARG00000003193	4	2.38	1.98	0.74	overexpression
fam167b	ENSDARG00000100426	1.69	0.7	0.47	0.59	overexpression
add2	ENSDARG00000074581	0.6	0.44	0.32	0.08	overexpression
abcc3	ENSDARG00000096662	1.49	0.71	0.75	0.14	overexpression
cxcl12a	ENSDARG00000037116	1.91	0.74	0.94	0.13	overexpression
col4a4	ENSDARG00000002831	0.87	0.52	0.32	0.32	overexpression
itsn2a	ENSDARG00000000161	0.55	0.39	0.29	0.07	overexpression
cdkn1a	ENSDARG00000076554	11.8	2.24	1.96	0.12	overexpression
ppl	ENSDARG00000101043	1.91	0.57	0.95	0.52	overexpression
fam13a	ENSDARG00000075564	0.56	0.16	0.15	0.08	overexpression
psmb8a	ENSDARG00000001303	2.21	0.84	0.71	0	overexpression
cant1b	ENSDARG00000102977	1.96	0.59	0.55	0.03	overexpression
cyldb	ENSDARG00000089724	1.27	0.55	0.6	0.39	overexpression
CR361561.2	ENSDARG00000102163	1.13	0.99	0.8	0	overexpression
ppargc1b	ENSDARG00000101569	0.41	0.11	0.2	0.03	overexpression
fryb	ENSDARG00000056001	0.54	0.47	0.28	0.41	overexpression
nid1a	ENSDARG00000068710	1.35	0.52	0.62	0.22	overexpression
skia	ENSDARG00000042151	0.67	0.26	0.31	0.04	overexpression
sgk2a	ENSDARG00000063370	2.2	1.7	0.93	0.54	overexpression
arg2	ENSDARG00000039269	2.93	0.94	1.4	0.34	overexpression
CR450686.2	ENSDARG00000093787	8.47	7.94	2.38	0.02	overexpression
fosl1a	ENSDARG00000015355	1.1	0.74	0.87	0.2	overexpression
pleca	ENSDARG00000062590	0.48	0.07	0.15	0.01	overexpression
dpp7	ENSDARG00000027750	1.4	0.74	0.94	0.6	overexpression
loxl2b	ENSDARG00000044074	0.83	0.55	0.42	0.18	overexpression
hmcn2	ENSDARG00000079327	0.49	0.19	0.26	0.12	overexpression
rasl11b	ENSDARG00000015611	10.2	2.88	3.41	0.17	overexpression
CABZ01034698.4	ENSDARG00000099511	1.05	0.6	0.45	0.64	overexpression
sesn1	ENSDARG00000020693	13.74	7.74	7.06	0.7	overexpression
igf2a	ENSDARG00000018643	4.3	0.7	1.79	0	overexpression
nim1k	ENSDARG00000074087	3.12	2	0.39	0.12	overexpression
dlc1	ENSDARG00000079317	0.47	0.15	0.2	0.01	overexpression
si:ch211-95j8.2	ENSDARG00000028096	6.99	3.54	3.82	0.03	overexpression
aplnrb	ENSDARG00000036670	39.95	11.5	10.77	0.03	overexpression
znf148	ENSDARG00000055106	0.68	0.37	0.43	0.05	overexpression
tp53inp1	ENSDARG00000028017	12.31	3.81	4.27	0.3	overexpression
col5a1	ENSDARG00000012593	0.21	0.02	0.03	0.14	overexpression
tfap2d	ENSDARG00000023272	0.75	0.44	0.33	0.32	overexpression
lpcat2	ENSDARG00000053010	0.79	0.64	0.42	0.12	overexpression
tbkbp1	ENSDARG00000061473	0.41	0.22	0.21	0	overexpression
gpr146	ENSDARG00000059610	0.74	0.42	0.36	0.04	overexpression
foxi1	ENSDARG00000104566	13.91	7.5	6.91	0.04	overexpression
erbb3a	ENSDARG00000006202	1.09	0.36	0.96	0.02	overexpression
si:ch1073-440b2.1	ENSDARG00000089138	3.51	1.54	2.98	1.51	overexpression
foxo3b	ENSDARG00000042904	1.7	0.69	0.74	0.25	overexpression
tfpia	ENSDARG00000034718	7.01	2.03	3.66	2.45	overexpression
CU639413.1	ENSDARG00000100275	2.65	0.97	1.04	0.24	overexpression
sult1st1	ENSDARG00000028275	1.97	0.67	1.24	0.33	overexpression
arrb2b	ENSDARG00000011545	3.71	1.84	1.97	3.63	overexpression
tspan35	ENSDARG00000025757	4.07	1.99	2.52	0.21	overexpression
nedd4a	ENSDARG00000099843	0.46	0.21	0.24	0.02	overexpression
NCKAP1L	ENSDARG00000075748	1.5	0.46	0.73	0.11	overexpression
LGR4	ENSDARG00000060542	0.54	0.32	0.39	0	overexpression
dlc	ENSDARG00000002336	1.95	0.91	1.44	0.05	overexpression
cavin1b	ENSDARG00000059362	1.52	0.61	1.01	0.13	overexpression
ptgdsb.2	ENSDARG00000071626	3.29	1.08	1.86	0.44	overexpression
dhrs1	ENSDARG00000054300	1.98	0.71	0.72	0.1	overexpression
rhoab	ENSDARG00000094673	4.43	1.84	2.11	0.11	overexpression
arrdc3a	ENSDARG00000052690	0.64	0.25	0.43	0	overexpression
sfmbt2	ENSDARG00000045519	0.27	0.07	0.17	0.05	overexpression
si:ch73-375g18.1	ENSDARG00000075024	0.61	0.29	0.33	0.25	overexpression
tfr1a	ENSDARG00000101322	1.1	0.52	0.73	0.46	overexpression
exoc3l2b	ENSDARG00000030782	0.81	0.4	0.55	0.05	overexpression
CASKIN2	ENSDARG00000043818	0.35	0.14	0.3	0.01	overexpression
h2afy2	ENSDARG00000087897	3.68	1.89	2.37	1.45	overexpression
fam171a2a	ENSDARG00000075249	0.68	0.33	0.48	0.18	overexpression
AL732488.1	ENSDARG00000096717	0.94	0.46	0.86	0.48	overexpression
mxd	ENSDARG00000023369	1	0.56	0.59	0	overexpression
zgc:114174	ENSDARG00000057884	2.06	0.91	1.12	0.48	overexpression
smad7	ENSDARG00000016858	1.01	0.42	0.69	0	overexpression
CR855274.1	ENSDARG00000086881	3.06	1.49	2.47	0	overexpression
dlg4a	ENSDARG00000041926	1.32	0.59	0.83	0.58	overexpression
zgc:172106	ENSDARG00000017984	0.97	0.44	0.53	0.6	overexpression
si:dkey-240h12.4	ENSDARG00000034210	1.65	0.51	0.82	1.2	overexpression
apela	ENSDARG00000094729	11.98	24	27.29	0	insufficient expression
znf1065	ENSDARG00000090366	6.5	14.05	13.56	0.02	insufficient expression
znf1092	ENSDARG00000099872	3.19	10.72	9.23	0	insufficient expression
zgc:195170	ENSDARG00000076264	9.97	15.96	25.68	0	insufficient expression
znf1064	ENSDARG00000087645	1.6	5.81	5.13	0	insufficient expression
polr3gla	ENSDARG00000012044	1.69	3.83	4.9	0.35	insufficient expression
si:dkey-228b2.6	ENSDARG00000099284	10.93	22.41	24.84	0.07	insufficient expression
BX649556.2	ENSDARG00000101174	2.59	6.77	6.75	0	insufficient expression
si:ch73-160h15.3	ENSDARG00000094160	9.19	14.12	18.35	0	insufficient expression
CU457794.1	ENSDARG00000104504	1.34	3.22	2.88	0.15	insufficient expression
FP102169.1	ENSDARG00000089210	1.65	3.78	4.06	0.26	insufficient expression
BX649453.1	ENSDARG00000098872	18.92	40	39.75	0	insufficient expression
zic3	ENSDARG00000071497	0.18	0.27	0.62	0	insufficient expression
BX530017.1	ENSDARG00000097300	1.15	1.76	2.67	0	insufficient expression
rx3	ENSDARG00000052893	0.61	1.08	1.73	0.39	insufficient expression
ta	ENSDARG00000101576	1.2	1.88	2.39	0.37	insufficient expression
nkx6.2	ENSDARG00000104735	0.67	1.11	1.52	0.3	insufficient expression
znf1117	ENSDARG00000103307	1.47	2.53	2.59	0.23	insufficient expression
BX530721.1	ENSDARG00000097873	0.94	3.9	2.5	0	insufficient expression
znf1060	ENSDARG00000103441	1.3	1.92	2.98	0	insufficient expression
CU570881.1	ENSDARG00000078024	0.8	1.26	1.74	0	insufficient expression
znf1061	ENSDARG00000094888	0.68	1.46	1.34	0	insufficient expression
sb:cb81	ENSDARG00000040503	4.03	6.5	8.85	0.05	insufficient expression
tph1b	ENSDARG00000036082	0.51	0.94	1.09	0.1	insufficient expression
BX324216.4	ENSDARG00000105075	0.52	0.97	1.12	0.19	insufficient expression
si:ch73-141c7.1	ENSDARG00000009040	1.69	2.56	3.61	0.03	insufficient expression
BX936303.1	ENSDARG00000092760	0.57	1.19	1.23	0	insufficient expression
lrriq1	ENSDARG00000093781	0.28	0.45	0.55	0.18	insufficient expression
si:dkey-65j4.2	ENSDARG00000101476	3.27	5.07	7.59	0	insufficient expression
znf1059	ENSDARG00000074009	0.4	0.63	0.76	0	insufficient expression
ved	ENSDARG00000102389	2.51	3.55	4.48	0	insufficient expression
si:ch211-193l2.5	ENSDARG00000103339	0.64	1.33	1.38	0	insufficient expression
znf1066	ENSDARG00000091477	0.48	1.1	1.21	0	insufficient expression
si:dkey-269o24.6	ENSDARG00000103417	1.14	1.71	1.78	0	insufficient expression
itih2	ENSDARG00000045516	0.64	1.82	1.12	0.25	insufficient expression
ndr1	ENSDARG00000057096	1.9	3.97	3.48	0.6	insufficient expression
BX465848.1	ENSDARG00000104146	0.82	2.04	1.69	0	insufficient expression
CABZ01021453.1	ENSDARG00000102090	0.76	1.65	1.55	0	insufficient expression
zgc:194330	ENSDARG00000061432	0.61	1.64	0.72	0	insufficient expression
tbr1b	ENSDARG00000004712	0.16	0.49	0.37	0.1	insufficient expression
zgc:174314	ENSDARG00000100257	0.75	1.82	1.5	0	insufficient expression
si:ch211-245n8.4	ENSDARG00000096222	1.1	2.21	2.19	0.03	insufficient expression
fndc7b	ENSDARG00000075676	0.31	0.92	0.49	0.23	insufficient expression
hsp90aa1.2	ENSDARG00000024746	3.89	0.51	0.56	7.41	insufficient degradation
abcc5	ENSDARG00000061233	6.2	3.28	2.33	9.9	insufficient degradation
rps2	ENSDARG00000077291	119.47	73.06	59.33	427.52	insufficient degradation
si:ch211-196l7.4	ENSDARG00000095451	24.85	3.88	4.13	99.87	insufficient degradation
rplp0	ENSDARG00000051783	112.36	35.67	42.9	496.85	insufficient degradation
hexb	ENSDARG00000034368	2.93	0.6	0.53	3.27	insufficient degradation
coro1a	ENSDARG00000054610	2.79	0.93	0.38	16.14	insufficient degradation
ivns1abpa	ENSDARG00000031100	2.72	0.38	0.69	5.42	insufficient degradation
tmsb4x	ENSDARG00000077777	73.56	25.02	29.3	198.39	insufficient degradation
tuba8l2	ENSDARG00000031164	9.98	2.55	2.76	16.13	insufficient degradation
rplp1	ENSDARG00000021864	94	37.74	38.5	548.17	insufficient degradation
plecb	ENSDARG00000021987	0.25	0.05	0.05	0.61	insufficient degradation
faua	ENSDARG00000099022	61.18	26.19	22.84	413.63	insufficient degradation
s100u	ENSDARG00000071014	4.97	1.05	1.66	17.4	insufficient degradation
uba52	ENSDARG00000041435	63.57	28.57	24.61	325.37	insufficient degradation
zgc:174863	ENSDARG00000099476	2.78	0.68	1.35	12.91	insufficient degradation
rplp2	ENSDARG00000101406	27.92	7.79	8.2	48.33	insufficient degradation
rps26l	ENSDARG00000030408	28	14.95	14.07	210.81	insufficient degradation
pde4ca	ENSDARG00000013221	1.2	0.18	0.14	6.18	insufficient degradation
pmaip1	ENSDARG00000089307	5.56	2.04	2.2	7	insufficient degradation
cldn5b	ENSDARG00000014059	2.93	0.91	0.9	14.42	insufficient degradation
asah1b	ENSDARG00000034817	2.39	0.95	0.93	3.09	insufficient degradation
scinlb	ENSDARG00000058348	1.73	1.32	0.56	5.15	insufficient degradation
atp5j2	ENSDARG00000037867	5.98	4.07	3.05	21.43	insufficient degradation
ppp1r14bb	ENSDARG00000030161	1.23	0.65	0.56	4.19	insufficient degradation
atp5h	ENSDARG00000098355	9.74	4.9	4.72	59.64	insufficient degradation
camk2g2	ENSDARG00000056206	0.97	0.33	0.44	1.56	insufficient degradation
npsn	ENSDARG00000010423	2.62	1.48	1.4	2.66	insufficient degradation
ftr83	ENSDARG00000025403	1.85	1.3	1.07	5.77	insufficient degradation
cyr61	ENSDARG00000023062	1.24	0.63	0.53	1.28	insufficient degradation
frya	ENSDARG00000013921	0.33	0.2	0.25	0.95	insufficient degradation
rnf213b	ENSDARG00000103551	0.13	0.08	0.06	0.14	insufficient degradation
cox7b	ENSDARG00000098250	11.26	7.08	5.52	68.15	insufficient degradation
cox8a	ENSDARG00000095273	15.8	10.49	7.75	38.74	insufficient degradation
CABZ01029366.1	ENSDARG00000105271	1.07	0.57	0.54	1.59	insufficient degradation
znf185	ENSDARG00000103917	1	0.41	0.37	7.24	insufficient degradation
ndufs6	ENSDARG00000056583	7.21	3.44	2.82	74.47	insufficient degradation
mst1ra	ENSDARG00000060235	0.5	0.36	0.16	0.5	insufficient degradation
dgkzb	ENSDARG00000076025	0.49	0.31	0.24	0.77	insufficient degradation
rapgef6	ENSDARG00000010945	0.93	0.34	0.46	1.18	insufficient degradation
si:ch211-166a6.5	ENSDARG00000079745	0.53	0.28	0.23	5.81	insufficient degradation
npr2	ENSDARG00000104393	0.46	0.26	0.21	1.23	insufficient degradation
cnn2	ENSDARG00000035858	5.21	1.77	2.85	6.07	insufficient degradation
s100t	ENSDARG00000055589	7.52	2.22	5.2	16.34	insufficient degradation
ctdsp2	ENSDARG00000036102	1.86	0.51	1.15	10.32	insufficient degradation
ppiab	ENSDARG00000103994	22.05	9.69	13.41	54.75	insufficient degradation
hlfa	ENSDARG00000074752	2.89	1.13	1.69	4.25	insufficient degradation
si:dkey-118j18.2	ENSDARG00000096457	1.77	1.27	1.12	3.7	insufficient degradation
s100v2	ENSDARG00000070702	5.18	2.46	2.75	21.07	insufficient degradation
zgc:92360	ENSDARG00000038151	0.89	0.39	0.37	1.37	insufficient degradation
mmp14a	ENSDARG00000002235	1.05	0.52	0.56	2.15	insufficient degradation
pfkpb	ENSDARG00000012801	0.57	0.31	0.37	1.34	insufficient degradation
atp6v1e1a	ENSDARG00000014085	1.27	0.58	0.86	2.92	insufficient degradation
mhc1zda	ENSDARG00000086877	2.24	1.12	1.51	3.85	insufficient degradation
