# Supplementary material for: MiR-202-3p determines embryo viability during mid-blastula transition
Source: Front Cell Dev Biol. 2022 Aug 8;10:897826. doi: 10.3389/fcell.2022.897826 (PMC9393261; doi:10.3389/fcell.2022.897826)
Supplement: Supplementary file 5 [file table5.xlsx]

## Sheet: miRNA oligonucleotide
Supplementary Table S5. List of various sequences used in the experiment
Sequences of oligonucleotide
Agomir
mir202-3p-Agomir	AGAGGCAUAGGGCAUGGGAAAA
mir202-5p-Agomir	UUCCUAUGCAUAUACCUCUUUG
NC	UUCUCCGAACGUGUCACGUTT
Antagomir
mir202-3p-Antagomir	UUUUCCCAUGCCCUAUGCCUCU
mir202-5p-Antagomir	CAAAGAGGUAUAUGCAUAGGAA
NC	CAGUACUUUUGUGUAGUACAA
precusor
pre-miR-202	CUGUUCCUUUUUCCUAUGCAUAUACCUCUUUGACAUGCUGCUUUAAAGAGGCAUAGGGCAUGGGAAAAUGGGGCGG
*The miRNA Agomir antisense strand was modified with cholesterol and four thio frameworks at the 3' end, two thio skeletons were modified at the 5' end, and the entire chain was 2' methylated.
*The miRNA antagomir was a single-stranded small RNA and be modified with cholesterol and four thio frameworks at the 3' end, two thio skeletons were modified at the 5' end, and the entire chain was 2' methylated.
In situ hybridization probe
LNA-miR-202-3p (probe)	5Dig/TTTTCCCATGCCCTATGCCTCT/3Dig
LNA-NC (probe)	5Dig/AGAGGCATAGGGCATGGGAAAA/3Dig
Reverse transcription primers
miR-202-3p(stemloop)	GTCGTATCCAGTGCAGGGTCCGAGGTATTCGCACTGGATACGACTTTTCC
miR-202-5p(stemloop)	GTCGTATCCAGTGCAGGGTCCGAGGTATTCGCACTGGATACGACCAAAGA
U6	AAAAATATGGAGCGCTTCACG
qRT-PCR primers
miR-202-3p-F	GCGAGAGGCATAGGGCATG
miR-202-3p-R	CAGTGCAGGGTCCGAGGTAT
miR-202-5p-F	GCGTTCCTATGCATATACC
miR-202-5p-R	CAGTGCAGGGTCCGAGGTAT
pre-miR-202-F	CCGCCCCATTTTCCCATGCC
pre-miR-202-R	CTGTTCCTTTTTCCTATGCA
U6-F	TTGGTCTGATCTGGCACATATAC
U6-R	AAAAATATGGAGCGCTTCACG

## Sheet: Target identification
Supplementary Table S5. List of various sequences used in the experiment
shRNAs
Genes	Sequence (5'→3')	shRNAs
nfkbiaa	TTCGGAGGAGATGGAGAAATT	1
	CTTCATATAGCAGCCATTAAT	2
perp	GCTGCTGTTCGCCATTATATT	1
	GCTGTAATCGTGCAGATCATC	2
mgll	GGGATACGCTGACATTGCTCA	1
	GGGAGGAGCCATTTCCATTCT	2
nfil3-5	GCAGCAGCTAATGGAGCTAAT	1
	GGAGGCATCCCAAACACAACA	2
pleca	GGTGAACAAGCATCTGGTTAA	1
	GAACAAGCATCTGGTTAAGGC	2
nfe2l2b	AGTCGGCTGTGATTGATATTT	1
	CTGCCAGATTTACAGTATTAT	2
atp1b1a	ACGGCTGCTTGGCTGGAATTT	1
	TGCGTTTCTTAAGGCATATAA	2
NC	pLKO.1(empty plasmid)	1
in vivo transcription primers
sp6+nfkbiaa-F	ATTTAGGTGACACTATAGAAGAGATGGATTTACACAGAGCCGCAATGC	*sp6 promoter
sp6+nfkbiaa-R	TCTCCCACAGAGCCGGATGTCATC
sp6+perp-F	ATTTAGGTGACACTATAGAAGAGATGTTCCGGTGTGGGATCGACTACACG
sp6+perp-R	GCCAGACTGGTAGATGTATTTGGTC
sp6+mgll-F	ATTTAGGTGACACTATAGAAGAGATGCCGGAACCCGAGGGGACTCG
sp6+mgll-R	AGAGGTTTGAGGGGCAGGGACTCTC
SP6-EGFP-TF	ATTTAGGTGACACTATAGAAGAGATGGTGAGCAAGGGCGAGGA
SP6-EGFP-TR	TTACTTGTACAGCTCGTCCATGCC
Dual luciferase assays
nfkbiaa-3UTR-F	CGAGCTCTTTGGAAATTAAGACTACATTG	GAGCTC: Sac I enzyme site
nfkbiaa-3UTR-R	CTAGTCTAGAACAAAACAAATTTTCACTGTGC	TCTAGA: XbaI enzyme site
nfkbiaa -3UTR-MUT-F	GAGGTCCTGGGGCCGACAGCGGT	ACGGAG: mutant sequence
nfkbiaa -3UTR-MUT-R	CGTGCATGTATCCATCTCTTGGA
perp-3UTR-F	CGAGCTCACTATTTATTCTCCCTCATGTG
perp-3UTR-R	CTAGTCTAGAAATGACACACTTTGCGAATG
perp-3UTR-MUT-F	GAGTCTCCCATTGAGAAATCTGA
perp-3UTR-MUT-R	CGTTGTATACCTGTTAAAGGGAC
mgll-3UTR-F	CGAGCTCAAATGTCCGCTGGGCGAGTC
mgll-3UTR-R	CTAGTCTAGAACCCCATTAGCACCCGGAAG
mgll-3UTR-MUT-F	GAGTGCGTTTGCTGAAAATGAAACCG
mgll-3UTR-MUT-R	CGTTTTACTTTTCATTTACTCAAAGG
qRT-PCR primers
ZF-actin-F	TGTCCCTGTATGCCTCTGGT
ZF-actin-R	AAGTCCAGACGGAGGATG
nfkbiaa-F	TGTCCATGGTGGAGAGTCTG
nfkbiaa-R	TCCAGGTTCTGCAGGTCTAC
mgll-F	ATCATGAAGGCTCGGTATCC
mgll-R	TGTAAAATCCTGCGGCCTCT
perp-F	ACGTCTCTCTGCTGCCCTTC
perp-R	TGCTCGTTAAACTTGACCGG
nfe2l2b-F	AGAAGCAGGGTTTCGGTGAG
nfe2l2b-R	TTTCAGCGATGTCCTCTAGG
nfil3-5-F	ACGCAGAACTGAAGTGTTTC
nfil3-5-R	ACTTAGTTGTGTGTTGCAGC
atp1b1a-F	GGCATATAATCAAGATATCC
atp1b1a-R	ATTGTCGCTCTCCAGTTCTC
pleca-F	ATGGACACAACCTCATCTCG
pleca-R	AAGTCCAGTGCGATCTGTAC

## Sheet: Knock out
Supplementary Table S5. List of various sequences used in the experiment
Targeting sequences of gRNAs ( PAM sites are in red).
gRNAs	Sequence (5'→3')
TS1	CCAAACACACTTGAACATCTTCC
TS2	CCTTCATGGAATCATCAGTGCC
genotype identification primers
P1	CACATTTCTTTATTTCTCTCTGCG
P2	CCATGAGAGACTTTTAACCTACAAA
P4	CCAGTGCATCTTTGTCAATAAT
P5-F	GACGCCTGTAATCATGCAAAG
P5-R	TCTCTGAGGTTTCCGTCTCT
P6-F	CTCTCTGCGTGATTCTCAGGT
P6-R	GTGGCACTGATTATTCCACCAG
